# Supplementary material for: Current approaches for automated model building into cryo-EM maps using Buccaneer with CCP-EM
Source: Acta Crystallogr D Struct Biol. 2020 May 29;76(Pt 6):531–41. doi: 10.1107/S2059798320005513 (PMC7271950; doi:10.1107/S2059798320005513)
Supplement: Supplementary file 1 [file d-76-00531-sup1.xlsx]

## Sheet: Table1_summary_corrfast_stats
Table S1		Completeness percentage in terms of residues built and sequenced correctly for models from 1 cycle of Buccaneer in different modes.
		*highlighted rows in yellow indicates deposited model consists of nucleic acids
			Correlation & Fast mode on		Fast mode on		Correlation mode on		Correlation & Fast mode off
			C-a Build (%)	Sequenced (%)	C-a Build (%)	Sequenced (%)	C-a Build (%)	Sequenced (%)	C-a Build (%)	Sequenced (%)
Mean			40.9864	23.6837	14.9558	7.13875	37.1066	18.2686	14.5295	7.0151
S.E.M.			1.51972	1.64766	1.37805	0.97626	1.37004	1.45103	1.38878	1.04369
EMDB ID		Resolution	Correlation & Fast mode on		Fast mode on		Correlation mode on		Correlation & Fast mode off
	PDB ID		C-a Build (%)	Sequenced (%)	C-a Build (%)	Sequenced (%)	C-a Build (%)	Sequenced (%)	C-a Build (%)	Sequenced (%)
EMD-0128	6h25	3.8	51.67	32.25	2.26	0.03	32.21	8.62	1.68	0.03
EMD-3836	5ooc	3.6	60.7	50.19	12.61	3.5	58.06	38.71	8.36	0
EMD-3837	5ood	3.7	30.57	7.22	14.29	1.13	41.99	10.35	10.08	0.7
EMD-3838	5ooe	3.6	56.91	39.5	18.51	8.18	55.69	33.7	21.05	8.23
EMD-3839	5oof	3.4	74.5	60	9.38	4.85	58.11	46.79	8.84	2.21
EMD-3951	6et5	2.87	51.85	21.95	53.79	32.13	47.66	15.68	51.51	32.44
EMD-3953	6eti	3.1	76.8	61.57	0	0	32.87	19.41	0	0
EMD-3957	6eu2	3.4	47.96	34.78	5.82	0.52	32.27	14.22	4.29	0.25
EMD-3958	6eu3	3.3	51.01	35.61	51.76	26.29	35.07	18.57	9.8	0.56
EMD-3964	6evz	3.8	67.69	45.72	41.13	22.98	68.23	55.94	42.78	24.97
EMD-3965	6ew0	3.8	58.38	46.23	40.92	24.26	50.81	35.15	42.51	27.02
EMD-3999	6ezj	3.1	59.86	36.82	50.55	27.91	79.39	75.97	57.75	46.64
EMD-4160	6ezm	3.2	75.47	67.32	0.24	0	78.12	65.7	54.97	39.09
EMD-4161	6ezn	3.3	64.55	43.59	0	0	31.29	14.26	0.19	0
EMD-4165	6f0k	3.87	13.78	0.56	0	0	18.65	0.72	0	0
EMD-4219	6fay	3.8	17.98	0.2	41.78	11.91	10.67	0.53	0	0
EMD-4230	6fbv	3.52	44.26	22.72	5.18	0.06	47.06	24.43	40.32	12.59
EMD-4246	6feq	3.6	33.12	2.21	1.14	0.17	36.85	13.21	5.18	0
EMD-4256	6ffc	3.56	66.26	47.73	27.82	18.22	49.74	33.92	1.66	0
EMD-4259	6fhl	3.3	86.9	70.73	0.03	0	78.6	62.86	34.99	27.33
EMD-4264	6fhs	3.754	65.84	50.74	14.47	6.37	44.64	24.39	0.03	0
EMD-4270	6fkf	3.15	48.44	39.57	0.37	0	40.07	27.45	9.14	2.87
EMD-4281	6fn1	3.58	38.84	17.7	0	0	36.57	10.88	0.12	0
EMD-4287	6fo1	3.57	69.88	54.62	16.13	2.2	49.6	27.83	0	0
EMD-4339	6g1k	3.6	52.82	36	22.92	10.3	51.27	25.42	15.2	2.24
EMD-4345	6g2j	3.3	18.77	7.72	2.59	0.17	41.7	13.17	11.49	3.78
EMD-4356	6g72	3.9	0.92	0.02	16.51	4.3	22.02	0.81	1.95	0
EMD-4358	6g79	3.78	35.35	5.35	0	0	32.67	0.12	18.02	3.6
EMD-4362	6g8z	3.66	47.43	22.96	0.38	0	41.98	13.31	0.05	0
EMD-4386	6gct	3.85	32.18	14.63	73.74	50.86	38.65	18.94	0.08	0
EMD-6714	5xb1	3	98.09	98.09	0.07	0	95.99	95.75	75.67	62.23
EMD-6817	5y88	3.46	10.36	5.45	25.99	2.5	13.18	2.3	0.29	0
EMD-6830	5yi5	3	35.71	9.33	37.96	23.96	32.15	6.93	27.01	3.25
EMD-6856	5yx9	3.8	30.63	0.81	0.36	0	31.48	1.26	38.48	24.48
EMD-6865	5z10	3.97	14.97	3.4	1.75	0	9.6	0.69	0.31	0
EMD-6877	5z1w	3.38	41.03	6.53	0.34	0	40.91	10.84	0.76	0
EMD-6901	5z96	3.28	75.76	67.95	9.59	1.7	64.09	51.33	0.49	0
EMD-6917	5zdh	3.2	49.08	39.56	0.93	0	34.09	19.3	9.29	2.9
EMD-6929	5zgb	3.63	38.68	23.6	49.91	32.27	33.08	8.16	0.39	0
EMD-6932	5zji	3.3	43.04	24.17	0	0	49.65	24.96	50.53	32.69
EMD-6995	6a90	2.8	71.81	60.22	0	0	55.65	39.06	0	0
EMD-6996	6a91	3.2	70.58	54.06	0	0	54.06	36.23	0	0
EMD-6997	6a95	2.6	72.56	62.88	1.81	0.2	53.78	42.19	0	0
EMD-7006	6aui	3.3	44.25	19.89	5.82	0.24	37.36	10.54	1.43	0.02
EMD-7009	6ave	3.7	38.84	16.43	2.13	0	38.05	14.7	7.63	0.08
EMD-7039	6b3j	3.3	44.29	10.19	0.99	0	39.33	5.31	2.39	0
EMD-7075	6bbj	3.8	35.98	7.07	2.4	0	34.46	6.5	1.27	0
EMD-7097	6bgl	3.4	45.22	27.76	19.42	7.02	32.94	16.1	3.13	0
EMD-7286	6btm	3.4	64.75	39.61	0	0	55.1	24.16	8.97	1.06
EMD-7325	6c0v	3.4	48.87	28.77	7.95	0.44	22.18	7.71	0	0
EMD-7334	6c23	3.9	19.2	1.21	5.25	0.62	21.01	1.26	8.61	0.27
EMD-7335	6c24	3.5	28.44	2.26	12.52	1.44	26.92	1.52	4.4	0.34
EMD-7336	6c26	3.5	71.26	51.28	4.3	0.02	55.18	38.42	10.88	0.14
EMD-7338	6c3o	3.9	25.79	6.86	0	0	17.54	0.85	4.06	0.09
EMD-7348	6c6l	3.5	29.58	2.16	5.18	0.8	2.06	0.31	0	0
EMD-7350	6c6t	3.5	38.96	13.4	4.8	1.07	41.26	7.57	3.68	0.58
EMD-7351	6c6u	3.7	34.34	9.69	5.26	0	38.71	11	3.94	0.49
EMD-7434	6c96	3.4	56.02	43.78	25.31	13.35	50.07	28.84	3.94	0
EMD-7435	6c9a	3.2	74.2	66.87	69.97	56.11	71.09	56.64	14.8	4.08
EMD-7436	6c9i	3.09	94.33	93.68	3.78	0.24	95.14	94.4	92.55	85.91
EMD-7437	6c9k	3.49	5.12	0.18	0	0	4.75	0.22	2.88	0.26
EMD-7441	6caa	3.9	28.41	3.88	0	0	29.14	4.82	0	0
EMD-7442	6caj	2.8	65.83	56.07	0	0	16.14	8.57	0	0
EMD-7449	6cb8	3.8	20.43	0.43	21.38	2.23	12.61	0	0	0
EMD-7457	6cm9	3.73	44.94	21.83	26.13	3.43	38.61	14.31	17.96	2.92
EMD-7459	6cde	3.8	33.15	7.98	1.33	0	33.85	3.87	21.5	1.33
EMD-7460	6cdi	3.6	48.61	27.35	6.32	2.65	34.79	14.91	1.01	0
EMD-7468	6cfw	3.7	63.08	45.85	0	0	58.38	35.97	3.79	0.43
EMD-7482	6cjq	3.42	56.89	43.11	0	0	55.48	38.65	0	0
EMD-7483	6cjt	3.46	57.13	44.32	0.26	0	52.4	37.75	0	0
EMD-7484	6cju	3.35	64.42	49.36	2	0	63.91	52.05	0.19	0
EMD-7526	6cmx	3.1	39.69	0.08	11.76	1.15	34.08	0.54	1.31	0
EMD-7535	6cnj	3.7	34.21	7.88	23.98	4.12	29.05	3.52	10.83	1.25
EMD-7536	6cnk	3.9	28.88	4.6	0.41	0	31.66	0.78	21.31	1.78
EMD-7537	6cnm	3.4	58.47	48.71	0.44	0	56.94	44.29	0.41	0
EMD-7538	6cnn	3.5	58.1	48.72	2.92	0	58.1	34.34	0.49	0
EMD-7542	6co7	3.07	70.5	61.5	0	0	73.14	63.12	1.84	0
EMD-7544	6coy	3.36	73.55	50.65	0	0	61.08	31.4	0	0
EMD-7545	6coz	3.36	7.5	0.31	4.9	0.45	0	0	0	0
EMD-7546	6cp3	3.8	12.72	2.35	1.84	0.04	25.69	5.49	3.37	0.69
EMD-7548	6cp6	3.6	15.34	1.35	0.08	0	23.53	4.19	1.29	0.02
EMD-7573	6crv	3.2	53.95	36.44	4.96	0.09	42.83	24.03	0	0
EMD-7574	6crw	3.9	3.46	1.12	3.47	0.03	16.79	1.06	4.68	0.09
EMD-7575	6crx	3.9	1.31	0	0.31	0	21.01	0.41	2.87	0
EMD-7577	6crz	3.3	34.26	22.09	0.28	0.03	27.52	9.61	0.34	0
EMD-7578	6cs0	3.8	1.25	0	0	0	12.32	0.75	0.34	0
EMD-7620	6cud	3.3	70.53	64.13	0	0	47.62	41.37	0	0
EMD-7637	6cv9	3.8	33.62	9.41	56.63	29.46	33.7	7.59	0	0
EMD-7783	6d03	3.68	59.66	38.76	46.86	19.54	58.37	33.07	47.97	23.92
EMD-7784	6d04	3.74	57.75	36.76	37.12	12.18	58.87	38.55	44.6	16.29
EMD-7785	6d05	3.8	47.79	29.59	16.52	2.55	42.78	20.24	35.05	9.07
EMD-7786	6d1w	3.54	49.56	35.86	2.59	0.31	46.4	21.45	14.08	2.22
EMD-7795	6d4h	3.5	18.36	1.97	6.28	0.18	7.16	0	0.52	0
EMD-7796	6d4j	3.5	17.61	0.44	7.25	0.38	16.11	0.53	3.89	0.35
EMD-7816	6d6t	3.86	52.3	23.94	12.48	1	44.96	12.28	6.33	0.62
EMD-7817	6d6u	3.92	54.79	26.42	23.83	5.06	43.55	9.39	13.09	0.43
EMD-7826	6d7w	3.8	26.77	2.12	34.3	11.1	30.73	4.69	28.89	4.05
EMD-7835	6d9h	3.6	51.46	18.61	14.03	3.75	43.95	12.89	21.97	2.91
EMD-7843	6dbi	3.4	29.19	13.77	17.2	3.48	28.21	9.61	11.05	3.24
EMD-7844	6dbj	3	62.28	44.75	9.45	0	61.95	35.34	17.59	4.37
EMD-7850	6dbu	3.9	23.27	3.75	0.09	0	25.28	5.93	7.33	0.06
EMD-7858	6dcq	3.1	49.13	20.39	2.05	0	47.96	18.92	0.31	0
EMD-7868	6dde	3.5	30.52	0.71	0	0	26.87	1.07	1.25	0
EMD-7869	6ddf	3.5	27.35	1.01	49.87	29.78	23.65	0.78	0	0
EMD-7952	6dkf	3.7	51.9	27.1	0.1	0	57.22	38.38	43.47	23.25
EMD-7963	6dmb	3.9	22.73	0	3.06	0.7	28.28	0.91	0.1	0
EMD-7968	6dmy	3.6	28.85	1.49	2.56	0	32.08	2.27	1.84	0
EMD-7971	6dnf	3.2	23.56	1	2.41	0	18.67	1.56	2.78	0
EMD-8662	5vfo	3.5	0.08	0	70.73	65.97	20.63	0.69	2.64	0
EMD-8908	6drv	2.2	87.65	83.4	0.11	0	90.53	82.74	66.6	63.21
EMD-8911	6dt0	3.7	24.26	1.38	11.16	0.48	28.07	4.34	0	0
EMD-8912	6du8	3.11	0.24	0	2.15	0.13	12.59	0.3	12	0.18
EMD-8922	6dw0	3.8	30.74	5.35	0	0	24.22	2.09	1.37	0.07
EMD-8923	6dw1	3.1	55.77	20.11	0.13	0	46.62	9.44	0	0
EMD-9588	6acc	3.6	13.99	4.6	0.19	0	20.69	2.35	0.19	0
EMD-9589	6acd	3.9	13.49	0.75	33.14	2.89	13.24	0.19	0.16	0
EMD-3231	5fmg	3.6	29.09	0.72	51.73	47.28	37.51	1.73	34.67	1.66
EMD-3295	5ftj	2.3	45.02	34.83	49.35	45	50.65	33.45	58.3	55.99
EMD-3296	5ftk	2.4	45.57	31.1	39.07	21.78	46.66	33.59	50.37	46.66
EMD-3297	5ftl	3.3	45.92	32.92	47.96	27.88	39.6	24.94	39.86	29.23
EMD-3298	5ftm	3.2	41.64	33.2	31.55	21.71	54.05	44.46	39.63	21.25
EMD-3299	5ftn	3.3	39.6	32.43	0.19	0	44.89	33.47	34.24	12.48
EMD-3337	5fwk	3.9	18.78	0.5	2.07	0.02	19.59	1	0.06	0
EMD-3385	5g04	3.9	18.95	1.13	4.25	0.07	12.08	0.37	1.97	0.01
EMD-3460	5mbv	3.8	29.2	7.83	63.94	36.59	26.38	3.09	4.25	0.03
EMD-3488	pdb5ni1	3.2	93.21	92.16	33.17	8.73	86.06	80.31	59.23	36.76
EMD-3531	5mmi	3.2	40.33	22.37	5.6	0.23	45	25.84	28.6	6.9
EMD-3532	5mmj	3.6	28.42	3.05	0.37	0	22.25	2.48	6.01	0.13
EMD-3583	5mz6	3.8	45.33	11.9	0.37	0	33.42	2.84	0.18	0
EMD-3593	5n61	3.4	34.79	12.03	26.61	5.17	30.71	7.41	0.39	0
EMD-3601	5n8o	3.9	27.86	4.33	4.26	0.24	30.03	4.33	23.88	3.14
EMD-3652	5nik	3.3	39.9	30.82	4.75	0.2	37.97	24.27	4.5	0
EMD-3654	5nj3	3.78	26.4	9.14	4.89	0.14	21.91	2.71	4.9	0
EMD-3695	5nsr	3.8	14.87	1.17	10.31	0.04	9.03	0.31	5.23	0.28
EMD-3748	5o5j	3.45	27.76	5.69	26.02	5.08	28.1	6.4	9.52	0.21
EMD-3750	5o60	3.18	28.57	8.69	15.34	1.55	38.57	17.27	35.74	14.07
EMD-4071	5ll6	3.9	0.67	0	0.23	0	19.42	1.55	15.02	0.17
EMD-4146	5m32	3.8	42.55	24.1	22.74	11.09	22.06	6.15	0.15	0
EMD-6455	5an8	3.8	14.51	0.13	39.94	22.9	12.03	0.6	21.93	6.66
EMD-6479	3jck	3.5	30.57	10.48	9.65	0.58	29.85	11.24	39.61	21.61
EMD-6534	3jc6	3.7	32.81	6.03	0	0	28.61	4.74	9.35	0.07
EMD-6551	3jcf	3.8	32.72	12.78	55.49	40.36	34.21	6.76	0	0
EMD-6617	3jcu	3.2	53.35	40.49	51.34	33.23	58.96	46.52	52.65	36.41
EMD-6630	3jcz	3.26	66.9	59.34	34.81	18.18	50.54	34.48	46.03	19.29
EMD-6631	3jd0	3.47	40.69	18.51	33.77	16.36	36.36	19.56	33.87	15.73
EMD-6632	3jd3	3.6	41.57	25.37	46.14	33.8	32.83	12.67	38.91	21.2
EMD-6633	3jd4	3.4	42.29	29.31	45.3	25.71	46.58	27	42.62	23.11
EMD-6634	3jd1	3.3	42.91	25.74	58.17	41.83	39.65	24.33	44.22	29
EMD-6635	3jd2	3.3	52.92	37.03	44.9	1.37	55.01	35.52	53.33	40.73
EMD-6656	5h3o	3.5	51.23	1.67	0	0	47.11	1.13	42.35	1.27
EMD-6675	5wq7	3.04	63.39	56.26	0.42	0	22.25	12.39	0	0
EMD-6676	5wq8	3.26	59.56	49.29	5.37	1.97	35.44	20.31	0.54	0
EMD-6698	5x0m	3.8	30.76	12.32	0.3	0	33.86	12.77	5.06	0
EMD-6699	5x0x	3.97	47.77	40.48	12.77	0.61	24.7	13.69	0.07	0
EMD-6710	5x8r	3.7	23.71	2.39	40.04	16.67	21.59	2.16	9.87	0.03
EMD-6711	5x8t	3.3	34.35	15.09	0	0	39.83	15.06	31.6	11.36
EMD-6771	5xtb	3.4	45.49	27.13	0	0	7.99	1.17	0	0
EMD-8015	5gaq	3.1	88.08	78.12	45.02	14.2	76.7	65.55	0	0
EMD-8072	5i68	3.37	57.55	43.35	67.73	50.7	58.91	43.66	53.32	19.64
EMD-8117	5irx	2.95	66.69	56.37	22.34	11.1	66.8	57.36	64.25	51.74
EMD-8118	5irz	3.28	69.92	63.26	15.04	0.32	74.68	63.39	24.43	13.39
EMD-8119	5is0	3.43	53.05	36.42	0.43	0	51.97	39.91	14.4	1.14
EMD-8162	5jlf	3.6	56.86	45.18	41.09	21.9	39.14	14.77	0.57	0
EMD-8163	5jlf	3.6	51.12	35.39	16.79	1.6	43.47	25.37	36.77	17.86
EMD-8164	5jlh	3.9	20.67	0.9	15.16	0.05	20.65	1.06	18.36	1.7
EMD-8165	5jlh	3.9	23.15	0.88	43.58	17.67	22.25	0.9	14.8	0.18
EMD-8185	5jzh	3.9	58.52	38.22	10.09	0.08	54.16	24.23	44.56	18.82
EMD-8191	5k0z	2.8	36.28	8.91	1.64	0	32.1	1.03	11.28	0.39
EMD-8192	5k10	3.8	10.71	0.63	5.92	0	9.7	0.63	3.53	0
EMD-8193	5k11	3.8	15.74	0.5	0.11	0	15.49	0.63	6.68	0.63
EMD-8194	5k12	1.8	41.38	6.69	0.24	0	41.21	10.2	0.23	0
EMD-8215	5k7l	3.78	9.49	0	0	0	9.37	0.36	0	0
EMD-8289	5kuf	3.8	1.76	0	1.3	0	4.79	0.03	0	0
EMD-8315	5sy1	3.9	27.09	5.69	0	0	29.7	8.09	1.17	0
EMD-8331	5szs	3.4	67.57	52.7	22.03	7.24	36.93	16.99	0	0
EMD-8354	5t4d	3	85.8	84.23	0.18	0	78.78	66.52	21.6	7.34
EMD-8399	5tcq	3.6	59.11	29.38	1.26	0.36	38.59	11.73	0.14	0
EMD-8409	5tj5	3.9	16.13	1.86	0.56	0.11	12.97	1.22	1.22	0.16
EMD-8410	5tj6	3.5	36.29	2.02	0	0	34.16	1.24	1.12	0.11
EMD-8414	5tji	3.8	10.77	0.23	0	0	0	0	0	0
EMD-8435	5tqq	3.76	28.08	0.61	0	0	26.92	0.91	0	0
EMD-8454	5tr1	3.95	18.45	0.12	0	0	18.69	0.36	0	0
EMD-8461	5uar	3.73	7.43	0.42	2.72	0.12	5.74	0.08	0.08	0
EMD-8481	5u1c	3.9	23.4	0.83	7.79	0.17	23.64	2.36	3.19	0
EMD-8482	5u1d	3.97	12.59	0.77	0	0	11.3	0.77	7.36	0.68
EMD-8511	5u6o	3.5	49.69	35.94	1.29	0	47.35	29.77	0	0
EMD-8512	5u6p	3.51	50.67	32.5	0.33	0	45.17	23.42	0.29	0
EMD-8515	5u70	3.76	46.67	28.94	0.26	0.26	41.8	16.52	0.78	0
EMD-8516	5uak	3.87	6.13	0.35	0	0	5.01	0.43	0.26	0.09
EMD-8517	5u76	3.76	10.48	0	16.53	1.83	0.11	0	0	0
EMD-8540	5udb	3.9	15.12	0.67	26.41	8.11	16.08	0.87	14.01	0.56
EMD-8559	5uj9	3.49	37.61	22.24	0.28	0	41.54	24.79	30.12	8.42
EMD-8584	5up6	3.74	37.08	13.4	15.18	1.48	36.24	5.9	0.28	0
EMD-8608	5uvn	3.96	44.59	16.87	48.64	32.06	36.7	8.41	14.38	1.6
EMD-8624	5uz9	3.4	49.44	35.62	6.99	0	46.59	30.52	39.79	19.4
EMD-8651	5va2	3.8	7.71	0.36	0.83	0	6.63	0	5.56	0
EMD-8658	5vc7	3.9	13.85	0.15	0.37	0.02	13.63	0.7	1.07	0.03
EMD-8702	5vkq	3.55	34.81	16.83	0	0	10.37	1.83	0.28	0.02
EMD-8712	5vms	3.7	25	1.65	75	64.66	22.73	2.27	0.21	0
EMD-8741	5vy3	3.1	83.63	75.77	73.47	61.46	80.27	69.66	80.27	70.94
EMD-8742	5vy4	3.3	82.73	75.37	76.38	64.94	72.66	67.07	67.44	41.14
EMD-8743	5vy5	2.6	93.29	85.28	0.26	0.04	92.78	83.89	82.73	72.67
EMD-9513	5gjv	3.6	34.79	12.73	21.55	4.74	30.39	8.87	0.45	0
EMD-9514	5gjw	3.9	18.08	2.02	1.27	0	18.64	0.41	20.58	2.95
EMD-9515	5gjw	3.9	13.15	0.82	32.79	13.23	15.84	1.79	0.93	0
EMD-9570	5h1q	3.3	35.42	4.05	18.51	0.64	40.69	9.66	36.11	17.21
EMD-9571	5h1r	3.6	18.99	0.54	47.1	17.92	15.52	0.38	16.63	0.62
EMD-9572	5h1s	3.5	46.92	23.57	0	0	45.91	23.78	43.77	18.1

## Sheet: Table2_summary_modelmapcc
Table S2	Model to map fitness scores calculated from TEMPy scores and 'phenix.model_map_cc_1.17.1-3660'.
			TEMPy Global Scores			TEMPy Local SMOC scores					PHENIX scores
EMDB ID	PDB ID	Reso	Overlap Score	Correlation Score	Local Correlation Score	Five lowest CC_residue (format = chainID/ResName ResID: CC score)					CC_mask	CC_vol	CC_peaks	CC_box	CC_main_chain	CC_side_chain	Five lowest CC_residue (format = chainID/ResName ResID: CC score)
EMD-3231	5fmg.ent	3.6	0.9344	0.6977	0.5064	X/THR33: 0.2800	A/THR236: 0.3000	J/THR33: 0.3300	J/LEU55: 0.3400	H/HIS177: 0.3600	0.6899	0.7235	0.598	0.662	0.6924	0.6841	Q/LYS206: 0.2953	C/LYS206: 0.2990	D/LEU53: 0.3506	R/LEU53: 0.3516	G/ASP186: 0.3707
EMD-3295	5ftj.ent	2.3	0.9503	0.5902	0.5003	D/ASN21: 0.0900	E/ASN21: 0.0900	C/ASN21: 0.1000	F/ASN21: 0.1300	B/ASN21: 0.1400	0.6445	0.6283	0.2473	0.4206	0.6253	0.5609	A/ASN24: -0.0847	B/ASN24: -0.0804	E/ASN24: -0.0781	D/ASN24: -0.0768	F/ASN24: -0.0668
EMD-3296	5ftk.ent	2.4	0.9306	0.6017	0.5096	A/GLU435: 0.1400	F/GLU435: 0.1500	B/GLU435: 0.1600	D/GLU435: 0.1700	E/GLU435: 0.1700	0.6607	0.6442	0.2714	0.44	0.6421	0.5769	F/ILE182: 0.0698	C/ILE182: 0.0700	E/ILE182: 0.0765	D/ILE182: 0.0769	B/ILE182: 0.0776
EMD-3297	5ftl.ent	3.3	0.9972	0.7678	0.6596	B/GLU435: 0.4800	A/GLU435: 0.4900	C/GLU435: 0.5000	D/GLU435: 0.5100	E/GLU435: 0.5100	0.8102	0.7882	0.6117	0.6945	0.7953	0.7657	B/ASN21: 0.2509	E/ASN21: 0.2513	F/ASN21: 0.2548	C/ASN21: 0.2552	A/ASN21: 0.2626
EMD-3298	5ftm.ent	3.2	0.997	0.7797	0.6506	E/ASN589: 0.3700	F/ASN589: 0.3800	D/ASN589: 0.4200	A/ASN589: 0.4300	D/ILE590: 0.4500	0.8205	0.799	0.6365	0.7106	0.8072	0.7781	F/GLY593: -0.1388	C/GLY593: -0.1386	A/GLY593: -0.1362	D/GLY593: -0.1348	B/GLY593: -0.1176
EMD-3299	5ftn.ent	3.3	0.9958	0.7479	0.6442	C/ASP179: 0.0500	B/ASP179: 0.0600	D/ASP179: 0.0700	A/ASP179: 0.0900	E/ASP179: 0.0900	0.7957	0.7676	0.526	0.6221	0.7689	0.7362	A/PRO145: -0.0484	D/PRO145: -0.0483	B/ASP592: -0.0454	E/ASP592: -0.0442	E/PRO145: -0.0441
EMD-3337	5fwk.ent	3.9	0.9972	0.7634	0.6912	A/VAL503: 0.6000	K/GLN168: 0.6100	K/ARG163: 0.6400	K/MET169: 0.6500	K/SER166: 0.6500	0.7685	0.761	0.6832	0.771	0.7627	0.7602	K/GLN168: -0.0149	K/PHE214: 0.0926	K/MET169: 0.0930	K/VAL261: 0.1055	K/TYR165: 0.1056
EMD-3385	5g04.ent *	3.9	0.9755	0.621	0.5629	B/ASP36: -0.0800	B/SER52: 0.0700	B/CYS51: 0.1200	B/GLN50: 0.1200	B/GLY49: 0.1200	0.6545	0.6557	0.548	0.7773	0.6517	0.6673	B/LYS62: -0.1725	B/HIS56: -0.1712	N/SER494: -0.1261	N/SER493: -0.1185	B/TRP48: -0.1074
EMD-3488	pdb5ni1.ent	3.2	0.9904	0.8494	0.8561	B/HIS146: 0.3600	D/HIS146: 0.3800	C/ASP6: 0.4800	C/VAL1: 0.4800	C/ARG141: 0.5000	0.8722	0.8378	0.7649	0.7372	0.8732	0.8553	B/HIS146: 0.4065	D/HIS146: 0.4072	A/HOH301: 0.5066	C/HOH301: 0.5121	D/LYS82: 0.5809
EMD-6455	5an8.ent	3.8	0.995	0.7454	0.7613	C/ILE531: 0.5100	A/LEU642: 0.5900	A/THR631: 0.6100	C/LEU535: 0.6100	A/LEU624: 0.6200	0.7966	0.795	0.5864	0.7391	0.7829	0.766	C/VAL336: 0.2639	D/VAL336: 0.2646	B/VAL336: 0.2666	A/VAL336: 0.2670	A/LEU104: 0.3471
EMD-6479	3jck.ent *	3.5	0.9989	0.7276	0.6658	B/ARG69: 0.4900	B/LYS129: 0.5600	G/GLU48: 0.5600	G/VAL140: 0.5800	B/GLU155: 0.6100	0.7762	0.7672	0.6467	0.6854	0.782	0.7583	B/ASP51: -0.1916	C/SER81: -0.1706	C/SER81: -0.1433	C/SER81: -0.1067	C/GLY62: -0.1028
EMD-6534	3jc6.ent	3.7	0.9749	0.7136	0.6526	2/GLU357: -0.1200	6/LEU97: 0.0400	2/ARG360: 0.1300	2/ILE359: 0.1500	7/ASN159: 0.1600	0.7627	0.7568	0.7941	0.7903	0.7486	0.7491	2/GLU358: -0.4104	2/ARG360: -0.1918	6/LEU97: -0.1618	2/ASN356: -0.1297	2/ILE359: -0.0869
EMD-6551	3jcf.ent	3.8	0.9829	0.7725	0.604	C/MET334: 0.7600	C/THR258: 0.7600	A/GLU3: 0.7700	C/LYS4: 0.7700	B/ARG5: 0.7800	0.8142	0.8076	0.6553	0.7372	0.8122	0.8059	D/LYS4: 0.2873	A/LYS4: 0.2927	E/LYS4: 0.2936	C/LYS4: 0.3037	B/LYS4: 0.3250
EMD-6617	3jcu.ent	3.2	0.9896	0.7837	0.8188	P/ALA179: 0.2800	P/VAL146: 0.3100	p/ASP24: 0.3100	P/ASP24: 0.3300	P/ALA186: 0.3600	0.8424	0.8358	0.6629	0.7925	0.8373	0.8195	Q/GLY16: 0.0161	q/GLY16: 0.0210	O/GLY263: 0.0272	o/GLY263: 0.0284	d/PRO237: 0.0883
EMD-6630	3jcz.ent	3.26	0.9965	0.8271	0.7382	E/ILE208: 0.7500	F/VAL248: 0.7500	A/VAL248: 0.7600	C/THR272: 0.7600	C/VAL248: 0.7600	0.8498	0.8409	0.7108	0.7669	0.8339	0.8017	E/GLY426: 0.4298	B/GLY426: 0.4311	F/GLY426: 0.4333	C/HIS424: 0.4361	F/HIS424: 0.4369
EMD-6631	3jd0.ent	3.47	0.9992	0.8112	0.5906	A/HIS189: 0.8000	B/HIS189: 0.8200	D/HIS189: 0.8200	D/THR501: 0.8200	B/ARG146: 0.8300	0.8155	0.8103	0.7734	0.8509	0.8231	0.8049	A/THR499: 0.3631	D/THR499: 0.3637	B/THR499: 0.3667	E/THR499: 0.3669	C/THR499: 0.3672
EMD-6632	3jd3.ent	3.6	0.9999	0.7936	0.5835	D/GLY299: 0.7800	E/GLY299: 0.7800	F/GLY299: 0.7900	B/TYR372: 0.8100	C/GLY312: 0.8100	0.8048	0.7999	0.732	0.8076	0.809	0.7842	F/HIS424: 0.2853	C/HIS424: 0.2867	E/HIS424: 0.2886	B/HIS424: 0.2896	D/HIS424: 0.2897
EMD-6633	3jd4.ent	3.4	0.9997	0.8382	0.7075	F/THR501: 0.7300	A/THR501: 0.7400	C/THR501: 0.7400	B/THR501: 0.7500	E/THR501: 0.7500	0.8603	0.8504	0.7505	0.8009	0.8452	0.8193	B/THR499: 0.5103	E/THR499: 0.5104	F/THR501: 0.5114	C/THR501: 0.5117	C/THR499: 0.5153
EMD-6634	3jd1.ent	3.3	0.9994	0.7903	0.626	D/PHE500: 0.7600	B/PHE500: 0.7700	F/VAL498: 0.7800	A/PHE500: 0.7900	A/VAL498: 0.7900	0.8042	0.7935	0.7162	0.7867	0.8013	0.7773	C/HIS424: 0.3909	F/HIS424: 0.3916	C/PHE500: 0.3917	E/PHE500: 0.3919	F/PHE500: 0.3919
EMD-6635	3jd2.ent	3.3	0.9989	0.8141	0.6384	F/VAL498: 0.7600	F/ASP6: 0.7700	A/ASP6: 0.7800	A/VAL498: 0.7800	C/ASP6: 0.7800	0.8293	0.8228	0.7372	0.7972	0.8286	0.7884	D/ASP6: 0.4158	A/ASP6: 0.4159	E/ASP6: 0.4164	B/ASP6: 0.4165	C/ASP6: 0.4185
EMD-6675	5wq7.ent *	3.04	0.9172	0.7019	0.8207	C/GLY99: 0.2900	E/GLY99: 0.3000	D/GLY99: 0.3400	A/GLY99: 0.3500	B/GLY99: 0.3800	0.8256	0.8025	0.6759	0.6952	0.8399	0.8083	B/GLY146: -0.1848	M/GLY146: -0.1846	H/GLY146: -0.1484	I/GLY146: -0.1384	F/GLY146: -0.1250
EMD-6676	5wq8.ent *	3.26	0.9034	0.709	0.817	E/ASP98: 0.4400	J/ASP98: 0.4500	C/ASP98: 0.4600	F/ASP98: 0.4600	A/ASP98: 0.4700	0.8341	0.8147	0.6838	0.7151	0.8374	0.8105	A/GLY144: -0.1755	H/GLY144: -0.1625	I/GLY144: -0.1558	K/GLY144: -0.1443	N/GLY144: -0.1435
EMD-8015	5gaq.ent	3.1	0.9977	0.4735	0.5608	E/LEU132: 0.3300	I/VAL25: 0.3300	E/ILE211: 0.3500	D/ILE211: 0.3600	A/ILE170: 0.3700	0.5009	0.5071	0.4196	0.5622	0.4863	0.4995	F/GLU10: 0.2625	E/GLU10: 0.2763	I/GLU10: 0.2829	C/GLU10: 0.2856	H/GLU10: 0.2998
EMD-8072	5i68.pdb **	3.37	0.9886	0.7727	0.6227	E/PHE663: 0.4400	F/PHE663: 0.4800	G/PHE663: 0.4900	G/ALA2: 0.5000	G/GLU368: 0.5000	0.8027	0.7821	0.6989	0.7323	0.8034	0.7818	D/MG701: 0.4080	F/MG701: 0.4080	A/MG701: 0.4082	G/MG701: 0.4082	H/MG701: 0.4082
EMD-8117	5irx.ent	2.95	-	-	-	B/LEU414: 0.5300	A/LEU414: 0.5500	B/ILE668: 0.6000	C/ILE642: 0.6200	D/LEU414: 0.6200	0.7645	0.7604	0.6238	0.6685	0.7787	0.7658	A/CYS715: 0.3115	C/CYS715: 0.3185	D/CYS715: 0.3195	B/CYS715: 0.3288	D/ASP737: 0.3689
EMD-8118	5irz.ent	3.28	-	-	-	D/ILE672: 0.6400	D/ALA546: 0.6600	C/LEU662: 0.6800	B/ALA546: 0.6900	D/ILE569: 0.6900	0.7706	0.7597	0.6321	0.6792	0.7877	0.7713	D/GLN727: 0.1977	E/GLN727: 0.1995	B/GLN727: 0.2039	C/GLN727: 0.2049	B/ASP736: 0.2960
EMD-8119	5is0.ent	3.43	-	-	-	E/ILE672: 0.6900	C/LEU662: 0.7000	C/LEU678: 0.7000	D/LEU413: 0.7000	C/LEU413: 0.7100	0.7265	0.7208	0.5683	0.6291	0.7351	0.7317	B/ASP736: 0.2583	E/ASP736: 0.2629	B/VAL728: 0.2666	C/LEU726: 0.2695	D/VAL728: 0.2701
EMD-8162	5jlf.ent	3.6	0.7633	0.6141	0.2772	F/UNK97: 0.6300	F/UNK231: 0.6300	G/UNK231: 0.6400	F/UNK221: 0.6600	G/UNK165: 0.6600	0.6934	0.7796	0.4466	0.6719	0.8637	0.6541	F/UNK221: -0.0700	G/UNK102: -0.0486	F/UNK144: -0.0396	F/UNK204: -0.0380	F/UNK127: -0.0364
EMD-8163	5jlf.ent	3.6	0.566	0.4387	0.6992	F/UNK231: 0.5700	G/UNK231: 0.6000	G/UNK230: 0.6200	F/UNK130: 0.6300	G/UNK131: 0.6300	0.7426	0.7653	0.451	0.6429	0.8562	0.7236	F/UNK169: -0.2131	G/UNK148: -0.1286	G/UNK207: -0.1185	G/UNK130: -0.1180	G/UNK211: -0.1000
EMD-8164	5jlh.ent	3.9	0.9188	0.7369	0.4704	I/UNK63: 0.3300	H/UNK62: 0.4300	I/UNK64: 0.4300	H/UNK63: 0.4500	H/UNK64: 0.4500	0.7248	0.7977	0.6479	0.8041	0.8683	0.7239	F/VAL816: -0.3708	K/UNK63: -0.0552	H/UNK196: 0.0552	K/UNK64: 0.0795	H/UNK126: 0.1210
EMD-8165	5jlh.ent	3.9	0.5682	0.4168	0.7464	K/UNK163: 0.3700	J/UNK129: 0.4100	K/UNK166: 0.4100	J/UNK150: 0.4500	J/UNK128: 0.4600	0.6834	0.6901	0.208	0.5225	0.8445	0.7035	F/LEU815: -0.1778	F/ALA812: -0.1609	H/UNK73: -0.0722	G/LEU815: -0.0465	H/UNK66: -0.0450
EMD-8185	5jzh.ent	3.9	0.9984	0.8226	0.6237	L/ALA424: 0.4000	K/ALA424: 0.4100	M/ALA424: 0.4300	I/ALA424: 0.4500	N/ALA424: 0.4500	0.8093	0.8077	0.8197	0.807	0.812	0.7996	E/ASP21: 0.4582	L/ASP21: 0.4591	K/ASP21: 0.4595	I/ASP21: 0.4601	J/ASP21: 0.4612
EMD-8191	5k0z.ent	2.8	0.9109	0.4716	0.4329	A/LYS221: 0.5900	B/LEU39: 0.6000	D/LEU64: 0.6100	D/LYS221: 0.6100	C/LEU39: 0.6200	0.5857	0.6291	0.5841	0.7349	0.6204	0.5994	D/HOH409: 0.1496	A/HOH408: 0.1499	C/HOH409: 0.1504	B/HOH409: 0.1573	B/HOH406: 0.2055
EMD-8192	5k10.ent	3.8	0.9691	0.5726	0.3585	B/LYS89: 0.7300	A/HIS342: 0.7400	A/VAL281: 0.7400	B/ARG140: 0.7400	B/HIS342: 0.7500	0.5409	0.5915	0.5547	0.7786	0.64	0.6711	A/GLN283: 0.2953	B/GLN283: 0.2955	A/VAL281: 0.3282	B/VAL281: 0.3334	B/SER326: 0.3855
EMD-8193	5k11.ent	3.8	0.9779	0.586	0.3181	A/THR162: 0.7200	B/ARG140: 0.7200	A/LEU37: 0.7300	B/THR162: 0.7300	A/ARG140: 0.7400	0.5648	0.6043	0.5681	0.7806	0.6556	0.6819	A/VAL281: 0.2431	B/VAL281: 0.2499	A/GLN283: 0.2563	B/GLN283: 0.2584	A/ALA282: 0.3843
EMD-8194	5k12.ent	1.8	0.7932	0.6389	0.493	E/HIS424: -0.1800	A/HIS424: -0.1500	F/HIS424: -0.1200	C/HIS424: -0.0700	D/HIS424: -0.0700	0.7419	0.7411	0.5878	0.6608	0.746	0.7262	E/HOH631: -0.0630	F/HOH631: -0.0626	D/HOH631: -0.0382	B/HOH631: -0.0074	A/HOH631: -0.0034
EMD-8215	5k7l.pdb **	3.78	0.9977	0.7712	0.7519	E/LEU462: 0.7700	C/LEU462: 0.8100	C/LEU352: 0.8200	G/LEU434: 0.8300	E/SER433: 0.8400	0.7925	0.7842	0.5416	0.7525	0.7939	0.8168	C/Y01902: 0.2260	A/Y01902: 0.2261	G/Y01902: 0.2261	E/Y01902: 0.2262	A/LEU10: 0.5285
EMD-8289	5kuf.ent	3.8	0.8838	0.6172	0.4764	C/GLY388: 0.5600	B/ASP395: 0.6400	B/THR394: 0.6500	D/GLU775: 0.6500	D/LYS420: 0.6600	0.7069	0.7049	0.4815	0.6131	0.6967	0.7026	C/GLY388: 0.1926	A/GLY388: 0.1982	B/ASP395: 0.2284	D/ASP395: 0.2289	D/LEU397: 0.2385
EMD-8315	5sy1.ent	3.9	0.9826	0.5329	0.3629	B/GLY95: 0.2600	B/ALA290: 0.2900	B/LEU286: 0.3000	A/SER246: 0.3100	B/PHE402: 0.3100	0.6195	0.6294	0.2919	0.5051	0.6026	0.5546	B/SER246: 0.0202	A/SER246: 0.0301	A/THR245: 0.0738	B/THR245: 0.0770	A/SER244: 0.0810
EMD-8331	5szs.ent	3.4	0.9914	0.8082	0.7338	A/VAL881: 0.7000	C/VAL787: 0.7100	A/CYS789: 0.7400	A/PHE990: 0.7400	C/CYS811: 0.7400	0.8341	0.8254	0.7866	0.8483	0.8424	0.8221	A/PHE1224: 0.2721	C/PHE1224: 0.2840	B/PHE1224: 0.2862	C/BMA1444: 0.3101	A/BMA1444: 0.3133
EMD-8354	5t4d.ent	3	-	-	-	D/ARG504: 0.5700	C/ARG504: 0.6100	B/VAL665: 0.6200	C/CYS632: 0.6200	A/ARG504: 0.6300	0.7907	0.7751	0.713	0.746	0.7996	0.7825	A/LEU493: 0.1973	B/LEU493: 0.1973	D/LEU493: 0.1974	C/LEU493: 0.2123	B/ARG504: 0.2272
EMD-8399	5tcq.ent *	3.6	0.9983	0.7887	0.6366	B/THR442: 0.6800	D/SER443: 0.6800	C/THR442: 0.7000	E/SER443: 0.7000	C/SER443: 0.7100	0.794	0.8105	0.7629	0.7975	0.8015	0.7973	I/THR442: 0.0945	E/THR442: 0.1264	A/THR442: 0.1421	A/VAL444: 0.1496	L/THR442: 0.1511
EMD-8409	5tj5.ent *	3.9	0.7811	0.6029	0.548	N/PHE11: 0.5600	H/LEU133: 0.5800	G/LEU148: 0.6100	L/VAL8: 0.6200	L/LEU39: 0.6300	0.6937	0.6813	0.5255	0.6157	0.6999	0.6861	J/CYS43: 0.3288	D/LEU92: 0.3704	H/ARG124: 0.3850	D/HIS129: 0.3934	H/ALA41: 0.4082
EMD-8414	5tji.pdb **	3.8	1	0.7953	0.616	A/TYR187: 0.9100	C/MET81: 0.9100	A/ASN124: 0.9200	A/CYS44: 0.9200	A/GLY79: 0.9200	0.8015	0.7918	0.5822	0.7328	0.8133	0.8287	B/ARG318: 0.4762	C/ARG318: 0.4763	D/ARG318: 0.4764	A/ARG318: 0.4765	A/GLN15: 0.5004
EMD-8461	5uar.ent	3.73	0.5541	0.508	0.657	A/ILE1140: 0.6500	A/LEU467: 0.6600	A/VAL561: 0.6800	A/HIS1207: 0.6900	A/LEU103: 0.6900	0.7751	0.7619	0.5	0.6783	0.7597	0.7214	A/D101501: 0.3258	A/TYR649: 0.3946	A/ALA1226: 0.4749	A/LEU646: 0.4869	A/GLY1209: 0.4915
EMD-8516	5uak.ent	3.87	0.945	0.6481	0.5954	A/LEU468: 0.6000	A/ALA96: 0.7000	A/LEU102: 0.7000	A/LEU1254: 0.7100	A/ILE106: 0.7300	0.7692	0.7712	0.4227	0.6649	0.736	0.7044	A/LYS1365: 0.0876	A/GLY1207: 0.2302	R/UNK1: 0.2452	A/PHE640: 0.2562	A/GLY544: 0.3107
EMD-9513	5gjv.ent	3.6	0.9402	0.6966	0.7607	B/GLY76: -0.2000	B/GLN75: -0.1500	B/MET79: -0.0500	B/PRO77: -0.0300	B/GLN174: 0.0100	0.7899	0.7718	0.4657	0.5417	0.8029	0.7411	B/LEU168: -0.1334	C/ILE401: -0.1290	C/SER319: -0.1199	C/TYR453: -0.1016	B/ASP117: -0.0993
EMD-9514	5gjw.ent	3.9	0.7685	0.5536	0.6558	B/GLY110: -0.4600	B/GLU129: -0.4300	B/PRO130: -0.4300	B/ASN108: -0.3600	B/GLU173: -0.3400	0.7338	0.7218	0.3628	0.559	0.724	0.7033	C/ILE318: -0.4834	C/PRO459: -0.3977	C/TRP454: -0.3871	C/HIS458: -0.3520	A/GLU679: -0.3215
EMD-9515	5gjw.ent	3.9	0.7383	0.5829	0.7279	B/GLN174: -0.0800	B/GLY76: -0.0200	B/GLN75: 0.0500	B/PRO77: 0.0600	A/SER1502: 0.2200	0.7989	0.7934	0.4064	0.5547	0.7847	0.7486	B/GLY76: -0.0791	B/LYS83: -0.0128	B/MET79: -0.0005	C/ALA321: 0.0018	B/ARG169: 0.0234
EMD-9570	5h1q.ent	3.3	0.7942	0.4836	0.6368	C/ASP25: -0.0800	B/ASP25: -0.0700	A/ASP25: 0.0200	D/ASP25: 0.0300	H/ASP25: 0.0900	0.6912	0.698	0.3764	0.4435	0.6906	0.6404	E/ILE369: 0.2968	A/ILE369: 0.2971	G/ILE369: 0.2972	C/ILE369: 0.2973	G/GLN259: 0.3005
EMD-9571	5h1r.ent	3.6	0.9122	0.642	0.5557	I/ASP351: -0.0200	D/ASP25: 0.0100	J/ASP351: 0.0100	C/ASP25: 0.0200	E/ASP25: 0.0800	0.7407	0.7454	0.4474	0.5432	0.741	0.7003	G/ASP215: 0.2045	M/ASP215: 0.2045	A/ASP215: 0.2046	O/ASP215: 0.2046	C/ASP215: 0.2049
EMD-3460	5mbv.ent	3.8	0.9899	0.7971	0.7272	B/VAL1138: 0.8200	B/GLY1174: 0.8400	B/LEU1113: 0.8400	B/ILE1066: 0.8500	B/LEU1031: 0.8500	0.8086	0.8124	0.7854	0.871	0.8075	0.8104	D/ALA501: 0.1234	B/PRO951: 0.2052	D/VAL538: 0.2295	D/PHE390: 0.2383	B/SER1083: 0.2747
EMD-3531	5mmi.ent	3.2	0.996	0.8668	0.8217	I/LEU156: -0.0700	I/GLU175: -0.0400	I/GLY172: -0.0400	I/GLY174: -0.0400	I/PRO173: -0.0400	0.8758	0.8672	0.8405	0.8904	0.8381	0.871	J/ALA98: -0.5145	I/ARG154: -0.4727	J/VAL95: -0.4370	J/LEU99: -0.4091	I/TYR147: -0.3930
EMD-3532	5mmj.ent	3.6	0.9884	0.849	0.7874	8/UNK1061: -0.4300	8/UNK1060: -0.1700	8/UNK1012: -0.1400	8/UNK1067: -0.1000	8/UNK1068: -0.1000	0.8642	0.8592	0.8341	0.9178	0.8182	0.8713	v/LYS223: -0.6367	8/UNK1003: -0.4370	v/LEU200: -0.4217	v/LYS193: -0.3468	v/THR221: -0.3103
EMD-3583	5mz6.ent	3.8	0.9874	0.6625	0.5148	1/ALA183: 0.3100	1/ARG652: 0.3600	1/ILE336: 0.3600	1/ILE724: 0.3600	1/CYS523: 0.3700	0.713	0.7188	0.5658	0.653	0.6857	0.6693	1/VAL449: 0.2604	1/ILE589: 0.3304	1/THR588: 0.3952	1/LEU1105: 0.4294	B/GLU162: 0.4670
EMD-3593	5n61.ent	3.4	0.9752	0.6184	0.5821	P/HIS617: -0.0900	P/ASP646: -0.0100	P/GLU636: 0.0800	P/GLU639: 0.0900	P/LYS643: 0.1100	0.6488	0.6478	0.5639	0.718	0.6501	0.6311	P/SER657: -0.4304	Q/GLN449: -0.2436	P/ILE242: -0.2380	P/LEU638: -0.2336	P/ILE672: -0.2242
EMD-3601	5n8o.ent *	3.9	0.9971	0.7386	0.5757	A/ARG934: 0.6000	A/TYR926: 0.6000	A/SER382: 0.6200	A/GLU1417: 0.6400	A/ALA1415: 0.6600	0.7673	0.7626	0.6631	0.7535	0.7564	0.7459	A/GLY925: 0.2411	A/PRO1205: 0.3267	A/TYR926: 0.3479	A/ALA923: 0.3494	A/SER177: 0.4308
EMD-3652	5nik.ent	3.3	0.9815	0.5807	0.5366	J/ASP501: -0.0700	J/PHE502: -0.0700	J/ALA437: -0.0600	J/ARG398: -0.0600	J/ARG432: -0.0600	0.5856	0.5878	0.6446	0.643	0.5941	0.5617	D/GLU349: -0.2894	I/ALA342: -0.2762	K/ASP334: -0.2572	K/GLY427: -0.2562	K/GLN328: -0.2546
EMD-3654	5nj3.ent	3.78	0.7581	0.647	0.7153	A/GLY215: 0.6500	A/LYS326: 0.6600	B/GLY262: 0.6600	B/GLY354: 0.6600	B/GLU33: 0.7000	0.7862	0.7531	0.6187	0.725	0.7741	0.8025	A/GLY262: 0.1846	F/HIS198: 0.2001	B/GLU33: 0.2025	A/GLU33: 0.2287	B/HIS283: 0.2308
EMD-3695	5nsr.ent *	3.8	0.941	0.642	0.6513	C/PHE1270: 0.4100	M/SER466: 0.5300	D/LEU306: 0.5600	F/DT71: 0.5900	M/UNK268: 0.5900	0.6714	0.6592	0.6112	0.7929	0.7156	0.6754	M/LYS363: -0.1625	M/PRO364: -0.0962	M/MET362: -0.0178	M/UNK403: -0.0076	D/VAL1107: 0.0064
EMD-3748	5o5j.ent	3.45	0.5761	0.562	0.7612	V/GLU127: 0.0100	B/LYS33: 0.0800	E/ALA214: 0.1600	V/PHE126: 0.2700	E/SER213: 0.3300	0.8733	0.8594	0.5526	0.648	0.8312	0.8646	V/GLY125: 0.0039	E/ALA214: 0.0441	E/SER213: 0.1545	V/GLY128: 0.1688	V/PHE126: 0.2084
EMD-3750	5o60.ent	3.18	0.763	0.7273	0.8005	A/U1585: -0.1000	A/C1586: 0.2700	A/U1584: 0.2800	H/ASP87: 0.3200	I/MET1: 0.3400	0.888	0.8745	0.7258	0.7577	0.8611	0.8821	J/ALA29: -0.0213	A/G1587: 0.0128	A/G1588: 0.0417	A/U1591: 0.0785	A/G1589: 0.0903
EMD-4071	5ll6.ent	3.9	0.6899	0.5905	0.7501	2/U721: -0.2500	2/U493: -0.2300	2/C491: -0.2100	2/G496: -0.1800	h/LYS453: -0.1700	0.823	0.8109	0.5925	0.6879	0.7919	0.8045	2/C495: -0.1792	2/G722: -0.1155	2/U494: -0.0272	X/LYS151: 0.0396	R/ARG253: 0.0417
EMD-4146	5m32.ent	3.8	0.8373	0.6731	0.6774	d/LEU88: 0.0000	d/PRO87: 0.0000	l/MET1: 0.0700	l/ALA2: 0.2100	d/GLU89: 0.2200	0.7887	0.784	0.6842	0.8144	0.7838	0.8056	l/ALA5: -0.3990	l/LEU15: -0.3790	l/MET1: -0.1931	j/LYS312: -0.1680	l/ALA4: -0.1392
EMD-6656	5h3o.ent	3.5	0.9875	0.8086	0.7776	C/LYS469: 0.5500	B/LEU462: 0.5700	C/ILE268: 0.5700	B/ILE268: 0.5800	D/LYS469: 0.5800	0.8572	0.8323	0.7698	0.7847	0.8556	0.8326	B/GLY568: 0.4360	D/GLY568: 0.4366	C/GLY568: 0.4405	A/GLY568: 0.4453	A/GLY545: 0.4822
EMD-6698	5x0m.pdb ***	3.8	0.4903	0.4999	0.7858	A/ASP93: 0.1100	A/ASP91: 0.1300	A/PHE92: 0.1300	A/LEU1464: 0.4200	A/PRO94: 0.4200	0.8243	0.8057	0.4788	0.5431	0.8115	0.7753	A/PHE92: -0.0672	A/ASP91: -0.0389	A/GLU90: 0.0425	A/BMA1608: 0.0812	A/BMA1611: 0.1921
EMD-6699	5x0x.ent	3.97	0.9768	0.7424	0.5666	F/ARG19: 0.3800	F/LYS20: 0.4100	F/ARG17: 0.4700	F/VAL21: 0.5800	F/HIS18: 0.5900	0.7479	0.7573	0.728	0.8402	0.7228	0.7695	F/LYS20: 0.1189	F/ARG19: 0.2417	O/LEU1318: 0.2510	F/ARG17: 0.2695	O/ARG1084: 0.2833
EMD-6710	5x8r.ent	3.7	0.9561	0.6969	0.6309	8/GLY281: -0.1700	v/GLY158: -0.1500	v/THR159: -0.1400	8/ARG319: -0.1000	8/ASP308: -0.0800	0.7396	0.7465	0.6602	0.7704	0.611	0.7494	w/LYS148: -0.3678	8/ILE283: -0.2413	w/ALA163: -0.2129	w/PRO128: -0.2102	w/THR123: -0.1986
EMD-6711	5x8t.ent	3.3	0.9749	0.7034	0.6591	E/THR149: -0.1800	A/G898: 0.0200	N/GLU80: 0.0300	0/ALA91: 0.0500	0/ARG98: 0.0500	0.7784	0.7502	0.655	0.7115	0.696	0.76	0/LEU87: -0.0678	A/C2168: -0.0577	0/LEU57: -0.0378	0/ALA86: -0.0246	A/G2142: -0.0224
EMD-6771	5xtb.ent	3.4	0.8613	0.6296	0.6055	G/PRO72: 0.5000	T/GLY29: 0.5100	L/THR174: 0.5200	M/ASN202: 0.5200	K/PRO106: 0.5400	0.7312	0.7216	0.6367	0.7463	0.7319	0.7193	K/PRO106: 0.2109	G/PRO72: 0.2254	H/GLY74: 0.2413	H/ALA42: 0.2635	M/GLY661: 0.2670
EMD-8410	5tj6.pdb **	3.5	0.9946	0.6098	0.6286	D/PGW1113: 0.2100	B/PGW1113: 0.2300	D/PGW1122: 0.3200	A/PGW1122: 0.4000	C/THR273: 0.4600	0.6711	0.689	0.4066	0.6382	0.66	0.6539	D/PGW1113: -0.3999	A/PGW1113: -0.3998	B/PGW1113: -0.3997	C/PGW1113: -0.3995	D/PGW1122: -0.3108
EMD-8435	5tqq.ent	3.76	0.8463	0.5574	0.5966	A/ILE161: 0.6000	A/GLY239: 0.6200	A/ALA205: 0.6400	A/THR484: 0.6500	B/ALA332: 0.6500	0.7192	0.7284	0.371	0.6444	0.7086	0.6847	B/GLN494: 0.4419	A/GLN494: 0.4440	A/PHE277: 0.4702	H/LEU11: 0.4731	I/LEU11: 0.4733
EMD-8454	5tr1.ent	3.95	0.8496	0.5518	0.577	A/ILE161: 0.6500	A/ALA205: 0.6800	A/GLY239: 0.6800	B/ALA332: 0.6800	B/ALA469: 0.7100	0.6899	0.6973	0.3443	0.6507	0.6899	0.6807	B/ILE452: 0.2951	A/ILE452: 0.3046	B/PHE277: 0.3536	A/PHE277: 0.3543	A/GLN494: 0.4255
EMD-8481	5u1c.ent	3.9	0.9097	0.6951	0.4807	A/ARG269: 0.6000	A/LEU101: 0.6200	A/PHE1: 0.6300	D/LEU101: 0.6500	B/ASP202: 0.6600	0.7012	0.709	0.5742	0.6451	0.7049	0.706	D/ALA196: 0.3826	B/ALA196: 0.3858	H/DC4: 0.4076	B/GLU198: 0.4089	D/GLU198: 0.4103
EMD-8482	5u1d.ent	3.97	0.9352	0.4144	0.3443	B/GLY466: -0.0000	A/ALA709: 0.2200	B/VAL419: 0.2500	B/LEU253: 0.2700	B/LEU249: 0.2800	0.4843	0.518	0.0758	0.3601	0.4612	0.4426	B/SER635: 0.2027	A/PHE505: 0.2108	B/GLU632: 0.2482	A/GLY181: 0.2504	B/GLY466: 0.2588
EMD-8511	5u6o.ent	3.5	0.9647	0.5663	0.6064	A/ALA387: 0.3800	B/MET379: 0.4300	A/THR394: 0.4400	B/LEU265: 0.4400	B/VAL390: 0.4400	0.6552	0.6639	0.3324	0.5445	0.6242	0.6296	A/TYR289: 0.4262	D/TYR289: 0.4276	B/TYR289: 0.4398	C/TYR289: 0.4399	C/LEU291: 0.4406
EMD-8512	5u6p.ent	3.51	0.9665	0.4446	0.5065	C/ALA393: 0.1500	B/ALA393: 0.1600	A/ALA387: 0.1800	A/VAL390: 0.1900	D/ALA348: 0.2100	0.5339	0.5501	0.2127	0.4541	0.5023	0.4961	B/TYR289: 0.2515	D/TYR289: 0.2862	C/TYR289: 0.2961	A/TYR289: 0.3181	A/TYR361: 0.3198
EMD-8515	5u70.pdb **	3.76	0.9691	0.4582	0.4758	B/ILE1011: 0.2400	A/ALA415: 0.2500	C/VAL311: 0.2600	C/LEU496: 0.2700	D/ILE314: 0.2700	0.5327	0.5597	0.2395	0.523	0.5186	0.5043	A/TRP1098: 0.2186	D/TRP1098: 0.2186	C/TRP1098: 0.2187	B/TRP1098: 0.2188	B/ILE1099: 0.3163
EMD-8517	5u76.pdb **	3.76	0.9335	0.5033	0.468	C/LEU980: 0.4000	B/ILE1011: 0.4300	D/ILE314: 0.4700	D/LEU511: 0.4900	C/ALA872: 0.5000	0.5765	0.6051	0.2437	0.5644	0.5767	0.571	B/ARG151: 0.1970	D/ARG151: 0.1970	A/ARG151: 0.1971	C/ARG151: 0.1971	C/ILE141: 0.3067
EMD-8540	5udb.ent *	3.9	0.9827	0.6972	0.5987	5/ASP41: 0.1700	C/ILE419: 0.2800	5/SER42: 0.3800	5/SER445: 0.4400	8/PRO253: 0.4600	0.7384	0.7275	0.628	0.7968	0.7311	0.7372	5/GLY528: -0.3803	5/PRO536: -0.2873	5/LEU413: -0.2502	5/LEU331: -0.2421	5/THR371: -0.2375
EMD-8559	5uj9.ent	3.49	0.8758	0.5316	0.5505	A/ALA431: 0.5800	A/VAL1193: 0.5900	A/PHE434: 0.6000	A/LEU1224: 0.6300	A/VAL584: 0.6300	0.6795	0.7043	0.2151	0.4966	0.6752	0.6159	A/ALA1457: 0.1538	A/THR1456: 0.1851	A/UNK47: 0.2079	A/UNK99: 0.2172	A/ARG1327: 0.2256
EMD-8584	5up6.ent	3.74	0.9752	0.743	0.6772	I/GLY1063: 0.4900	I/ALA665: 0.5500	I/VAL708: 0.5700	I/VAL1094: 0.5700	I/VAL818: 0.5800	0.7866	0.7803	0.6616	0.7351	0.7873	0.7535	R/U4: 0.0297	I/LEU895: 0.0586	I/THR893: 0.0956	J/GLY1071: 0.1311	I/ILE905: 0.1320
EMD-8608	5uvn.ent *	3.96	0.9348	0.6531	0.4291	C/UNK466: 0.0300	C/UNK467: 0.0300	F/UNK466: 0.0700	F/UNK467: 0.0700	C/UNK465: 0.0900	0.6931	0.6954	0.6199	0.7258	0.7064	0.694	E/UNK464: -0.1940	B/UNK464: -0.1804	C/UNK466: -0.1711	F/UNK466: -0.1348	C/UNK467: -0.1205
EMD-8624	5uz9.ent	3.4	0.988	0.7311	0.5376	A/GLN369: 0.0100	A/MET281: 0.1800	A/ARG282: 0.1900	A/GLU372: 0.2400	A/PRO280: 0.2900	0.7493	0.7462	0.6926	0.7433	0.7376	0.7605	L/SER63: -0.1135	L/SER63: -0.0978	L/SER63: -0.0929	L/SER63: -0.0879	L/ALA62: -0.0786
EMD-8651	5va2.ent	3.8	0.2619	-0.1372	0.07	A/LEU622: 0.7300	A/LEU532: 0.7600	A/VAL630: 0.7600	A/ALA565: 0.7700	A/LEU564: 0.7700	0.7583	0.7582	-0.2413	0.384	0.7149	0.6939	A/VAL625: 0.2678	A/MET645: 0.2995	A/GLY626: 0.3035	A/ASN629: 0.3183	A/SER631: 0.3192
EMD-8658	5vc7.ent	3.9	0.9877	0.7074	0.4639	D/ILE228: 0.4200	F/ILE295: 0.4500	E/ILE228: 0.4700	G/ILE295: 0.4900	G/VAL184: 0.4900	0.725	0.7292	0.6891	0.7742	0.7327	0.7439	E/GLU183: 0.3039	A/GLU183: 0.3041	G/GLU183: 0.3047	D/GLU183: 0.3053	F/GLU183: 0.3211
EMD-8702	5vkq.ent	3.55	0.9956	0.753	0.6769	A/VAL153: -0.9800	B/MET146: -0.9800	C/MET146: -0.9800	A/MET146: -0.9700	B/GLY150: -0.9700	0.7745	0.772	0.6969	0.8281	0.7928	0.7738	B/SER189: -0.4345	C/SER189: -0.4132	D/SER189: -0.4108	D/THR181: -0.3965	A/SER189: -0.3938
EMD-8712	5vma.ent **	3.7	0.9407	0.6411	0.6508	A/GLU251: 0.3300	A/GLY262: 0.3400	A/ALA292: 0.3500	C/LEU226: 0.3500	A/ILE225: 0.3800	0.7596	0.7764	0.4489	0.5581	0.7509	0.6871	E/SER215: 0.1991	G/SER215: 0.1991	A/SER215: 0.1992	C/SER215: 0.1993	A/ARG218: 0.5200
EMD-8741	5vy3.ent	3.1	0.9973	0.8088	0.7512	B/LEU203: 0.2600	N/LEU203: 0.2600	D/LEU203: 0.2800	Z/LEU203: 0.2900	L/LEU203: 0.3000	0.8221	0.8088	0.7432	0.7629	0.8415	0.7967	V/LEU203: 0.1869	L/LEU203: 0.1924	T/LEU203: 0.1924	J/LEU203: 0.1938	Z/LEU203: 0.1956
EMD-8742	5vy4.ent	3.3	0.998	0.809	0.7508	B/LEU203: 0.2500	D/LEU203: 0.2600	V/LEU203: 0.2700	F/LEU203: 0.2800	J/LEU203: 0.2900	0.7986	0.7873	0.7141	0.7384	0.8119	0.7666	T/LEU203: 0.1692	L/LEU203: 0.1709	P/LEU203: 0.1811	B/LEU203: 0.1814	V/LEU203: 0.1831
EMD-8743	5vy5.ent	2.6	0.9949	0.863	0.7649	D/LYS317: 0.5300	A/LYS317: 0.5400	A/ASP89: 0.5800	D/CYS338: 0.5800	B/ASP89: 0.6000	0.8831	0.8707	0.8091	0.8153	0.8948	0.8631	B/HIS2: 0.5438	C/HIS2: 0.5440	D/HIS2: 0.5454	A/HIS2: 0.5457	C/HIS2: 0.5507
EMD-9572	5h1s.ent	3.5	0.9901	0.7543	0.619	A/A1753: 0.1600	O/GLY86: 0.1600	A/A1754: 0.1800	a/TYR52: 0.1900	H/GLY200: 0.2000	0.7731	0.7772	0.7141	0.7797	0.7459	0.7718	A/G2138: -0.1452	A/G2144: -0.0973	A/C2143: -0.0927	A/U2132: -0.0798	A/A2145: -0.0738
EMD-0128	6h25.ent	3.8	0.944	0.5374	0.557	G/ALA17: -0.0100	E/ILE58: 0.0100	F/LEU126: 0.0300	D/ALA45: 0.0400	B/ALA142: 0.0600	0.6259	0.6388	0.4348	0.4898	0.6014	0.5896	G/ARG64: 0.0330	J/LYS880: 0.2317	K/PHE77: 0.2341	J/VAL928: 0.2649	J/ASN882: 0.2835
EMD-3836	5ooc.ent	3.6	0.5411	0.4409	0.7162	E/GLY343: 0.5400	C/PHE223: 0.5600	A/PHE223: 0.5900	B/LEU67: 0.5900	C/ALA58: 0.5900	0.8292	0.8075	0.5584	0.6629	0.8194	0.8015	B/PHE375: 0.3476	E/MET47: 0.3924	D/MET47: 0.4015	A/PHE375: 0.4067	A/GLU270: 0.5028
EMD-3837	5ood.ent	3.7	0.5563	0.4309	0.6328	E/ALA347: 0.5600	E/LEU140: 0.5700	B/ALA138: 0.5900	B/MET299: 0.6100	E/GLY343: 0.6200	0.8103	0.7864	0.5224	0.6278	0.8032	0.7875	E/MET47: 0.3984	E/MET44: 0.4295	D/LYS373: 0.4452	A/PHE375: 0.4682	D/PHE375: 0.4775
EMD-3838	5ooe.ent	3.6	0.5642	0.5048	0.6769	B/MET44: 0.5300	C/MET44: 0.5500	D/MET44: 0.5800	A/MET44: 0.6100	C/PHE200: 0.6300	0.8467	0.8298	0.5796	0.6838	0.8416	0.827	E/VAL43: 0.3502	D/MET44: 0.3508	D/VAL43: 0.3663	C/MET44: 0.3798	B/MET44: 0.3919
EMD-3839	5oof.ent	3.4	0.5655	0.5118	0.7104	A/GLU270: 0.6800	E/SER235: 0.6800	D/VAL43: 0.6900	B/LEU180: 0.7100	B/ILE151: 0.7300	0.8512	0.8376	0.6246	0.7124	0.8535	0.8342	E/MET44: 0.4615	D/GLY46: 0.4885	D/CYS374: 0.5020	D/MET44: 0.5065	A/PHE375: 0.5146
EMD-3951	6et5.ent	2.87	0.9762	0.7881	0.7646	3/LEU45: 0.7300	G/ASP2: 0.7500	M/VAL173: 0.7800	r/LEU7: 0.7800	n/LEU45: 0.7900	0.8512	0.8446	0.6761	0.8028	0.8911	0.8267	r/GLY9: -0.3368	i/GLY9: -0.2766	4/GLY9: -0.2573	1/GLY9: -0.2389	l/GLY9: -0.2276
EMD-3953	6eti.ent	3.1	0.9024	0.7382	0.7377	C/THR94: 0.6600	B/GLY428: 0.6900	B/ILE67: 0.7100	A/LEU37: 0.7200	A/PHE240: 0.7200	0.8779	0.8463	0.6787	0.7328	0.8548	0.8292	A/ARG184: 0.5239	B/ASP301: 0.5312	A/ASP301: 0.5405	B/ARG184: 0.5483	E/ARG107: 0.5786
EMD-3957	6eu2.pdb ***	3.4	0.9369	0.7393	0.0456	A/MET273: 0.1200	P/ALA231: 0.2500	M/GLN195: 0.2900	M/THR192: 0.3400	M/GLU196: 0.3700	0.8377	0.817	0.6912	0.7489	0.8385	0.8066	N/MET297: -0.2323	B/GLY1053: -0.2087	B/MET449: -0.1684	B/GLU478: -0.0970	A/MET273: -0.0126
EMD-3958	6eu3.pdb ***	3.3	0.926	0.7304	0.8018	Q/PRO40: -0.2300	Q/LEU41: -0.0300	P/ALA231: 0.0900	Q/SER38: 0.1800	D/ALA35: 0.2900	0.8337	0.8103	0.6878	0.7352	0.838	0.8049	B/GLY1053: -0.2973	N/MET297: -0.2435	B/MET449: -0.1824	P/TYR296: -0.0840	B/GLU478: -0.0757
EMD-3964	6evz.ent	3.8	0.9843	0.8319	0.7079	E/LEU230: 0.5500	J/LEU230: 0.5600	E/GLU441: 0.5800	I/CYS201: 0.5900	J/GLU441: 0.5900	0.8535	0.8367	0.8083	0.7955	0.842	0.8189	J/VAL440: 0.4468	E/VAL440: 0.4668	K/VAL440: 0.4791	C/VAL440: 0.5042	A/VAL440: 0.5045
EMD-3965	6ew0.ent	3.8	0.9815	0.8333	0.7313	C/GLU441: 0.0600	L/GLU441: 0.2100	L/VAL440: 0.2100	C/VAL440: 0.2300	K/GLU441: 0.2700	0.8644	0.8644	0.8493	0.8465	0.8512	0.8353	K/GLU441: 0.0000	C/GLU441: 0.0582	L/GLU441: 0.1035	A/GLU441: 0.1657	E/GLU441: 0.1742
EMD-3999	6ezj.ent	3.1	0.9734	0.7389	0.5866	U/ASP108: 0.4700	D/ASP108: 0.4800	H/ASP108: 0.4800	M/LEU81: 0.4800	S/LEU81: 0.4800	0.7694	0.735	0.6481	0.6797	0.7709	0.7497	E/ARG94: 0.4408	U/ARG94: 0.4470	I/ARG94: 0.4513	G/ARG94: 0.4531	K/ARG94: 0.4555
EMD-4160	6ezm.ent	3.2	0.9859	0.795	0.689	G/GLU165: 0.5700	J/GLU165: 0.5900	X/GLU165: 0.5900	C/GLU165: 0.6000	M/GLU144: 0.6000	0.8166	0.8119	0.7571	0.786	0.8213	0.7965	I/LYS38: 0.4294	R/LYS38: 0.4444	C/LYS38: 0.4479	X/LYS38: 0.4519	E/LYS38: 0.4604
EMD-4161	6ezn.ent	3.3	0.9334	0.64	0.5951	G/PHE103: 0.2900	G/THR257: 0.3200	G/ILE79: 0.3400	G/ASN108: 0.3700	G/LEU217: 0.3700	0.7016	0.6897	0.558	0.643	0.7022	0.6771	H/SER107: 0.0483	H/LEU159: 0.0618	A/ASN57: 0.1476	E/SER49: 0.1654	H/ILE49: 0.1726
EMD-4165	6f0k.ent	3.87	0.9215	0.6681	0.5368	F/ALA200: 0.5400	F/GLY277: 0.5500	A/LEU15: 0.6000	D/LEU103: 0.6300	F/ALA147: 0.6300	0.7162	0.7037	0.4873	0.6469	0.7072	0.6746	A/LEU15: 0.2313	F/THR258: 0.2753	F/PHE121: 0.3251	F/TRP107: 0.3313	F/GLN405: 0.3380
EMD-4219	6fay.ent	3.8	0.9791	0.7238	0.6022	A/ASP1099: 0.7300	A/ASN2423: 0.7500	A/GLN2522: 0.7500	A/LEU1364: 0.7500	A/MET1305: 0.7700	0.743	0.7416	0.7143	0.8794	0.7445	0.7645	A/CYS1466: 0.2929	A/LEU1218: 0.4184	A/ASN1693: 0.4240	A/LEU1100: 0.4345	A/GLY1991: 0.4491
EMD-4230	6fbv.ent	3.52	0.918	0.757	0.7832	F/LEU527: 0.4000	F/ARG500: 0.4100	F/GLU491: 0.4300	F/GLY497: 0.4400	F/ASP528: 0.4700	0.8347	0.8123	0.746	0.7993	0.8317	0.8115	F/GLY270: -0.1286	F/GLY493: -0.1200	F/GLY473: -0.0688	F/TYR496: -0.0042	F/LEU514: 0.0057
EMD-4246	6feq.ent	3.6	0.6448	0.5573	0.735	A/LEU89: 0.7100	B/GLY577: 0.7300	B/LEU525: 0.7400	A/GLY354: 0.7500	B/ALA528: 0.7500	0.8309	0.8288	0.5236	0.6649	0.8231	0.7956	A/ASP301: 0.4473	B/ASP301: 0.4807	A/CYS284: 0.4900	B/CYS284: 0.5283	A/TYR287: 0.5413
EMD-4256	6ffc.ent	3.56	0.7747	0.6745	0.723	A/LEU93: 0.5900	B/LEU258: 0.6000	B/MET265: 0.6100	B/ALA77: 0.6200	A/ASP210: 0.6300	0.8564	0.8045	0.6363	0.7037	0.8294	0.8051	B/PRO58: 0.4203	A/PRO58: 0.4316	A/THR598: 0.4394	B/THR598: 0.4476	A/GLY599: 0.4624
EMD-4259	6fhl.ent	3.3	0.6163	0.5577	0.7289	E/MET47: 0.5900	B/CYS257: 0.6500	C/MET299: 0.6500	D/LEU293: 0.6500	B/LEU293: 0.6600	0.8508	0.8278	0.6242	0.6967	0.8525	0.8283	E/MET47: 0.3741	B/MET47: 0.4490	D/MET47: 0.4645	B/GLY48: 0.4688	C/MET47: 0.5452
EMD-4264	6fhs.ent	3.754	0.9925	0.7976	0.7244	B/MET62: 0.6500	J/PHE619: 0.6500	A/VAL131: 0.6600	D/ILE324: 0.6600	E/VAL59: 0.6600	0.8352	0.8225	0.7248	0.7892	0.826	0.8093	B/ALA144: 0.3925	J/ASP91: 0.4269	C/SER454: 0.5335	C/GLU453: 0.5529	F/LYS156: 0.5594
EMD-4270	6fkf.ent	3.15	0.8089	0.6629	0.765	I/ILE22: 0.0900	I/VAL26: 0.1600	H/GLY29: 0.1700	e/MET1: 0.1700	I/THR30: 0.2000	0.7729	0.7342	0.6031	0.6455	0.7823	0.7509	I/ALA73: -0.2115	H/GLY29: -0.0915	K/PRO3: -0.0880	G/ALA20: -0.0784	L/GLY23: -0.0757
EMD-4281	6fn1.ent	3.58	0.8566	0.6145	0.6749	A/GLY1275: 0.4700	A/GLN1262: 0.4900	A/MET439: 0.5000	A/ALA1184: 0.5100	A/SER1271: 0.5200	0.7651	0.7538	0.5223	0.6744	0.7277	0.6997	A/VAL1270: -0.2132	A/VAL1272: -0.0154	A/SER1271: -0.0146	A/ALA1274: -0.0103	A/MET1269: 0.0079
EMD-4287	6fo1.ent	3.57	0.967	0.7924	0.7511	G/GLY665: 0.2100	D/VAL301: 0.6300	A/ALA80: 0.6400	B/ILE271: 0.6500	B/LEU307: 0.6500	0.8454	0.835	0.7794	0.8341	0.8381	0.8236	C/THR269: 0.3958	A/THR269: 0.4151	E/ASN251: 0.4249	A/MET455: 0.4425	F/ASN251: 0.4493
EMD-4339	6g1k.ent	3.6	0.9696	0.7554	0.6917	C/LEU571: 0.5500	C/MET615: 0.5700	A/ILE516: 0.5800	A/VAL610: 0.5800	C/VAL611: 0.5800	0.8099	0.7994	0.7287	0.7928	0.8054	0.7776	B/ARG324: 0.4947	D/ARG324: 0.4947	C/ARG324: 0.4949	A/ARG324: 0.4950	D/ILE61: 0.5013
EMD-4345	6g2j.ent	3.3	0.9969	0.6439	0.4748	n/LEU9: 0.2600	Q/LYS133: 0.4700	n/ARG158: 0.4700	G/ASN259: 0.4800	p/GLU11: 0.4800	0.7743	0.7445	0.5413	0.5856	0.7816	0.7501	I/GLN10: 0.1523	p/GLN22: 0.2120	j/ILE7: 0.2308	n/LEU9: 0.2386	o/ALA12: 0.2443
EMD-4356	6g72.ent	3.9	0.9557	0.6632	0.2783	M/CYS199: 0.5600	o/ALA12: 0.5800	D/ALA43: 0.5900	M/ILE234: 0.5900	G/CYS105: 0.6000	0.779	0.7595	0.5781	0.6473	0.7704	0.7542	D/ALA43: 0.1635	o/ALA12: 0.2658	o/GLU15: 0.2793	j/ILE7: 0.2863	j/GLY49: 0.2943
EMD-4358	6g79.ent	3.78	0.8972	0.7045	0.7182	S/ALA216: 0.6300	S/LEU224: 0.6600	B/SER147: 0.6700	S/ILE143: 0.6700	A/LEU39: 0.6800	0.8028	0.785	0.5662	0.6906	0.7786	0.7821	A/LYS54: 0.3090	S/TRP345: 0.3151	B/ASN132: 0.4264	A/MET53: 0.4667	S/PHE346: 0.4766
EMD-4362	6g8z.ent	3.66	0.9624	0.7325	0.5726	E/LEU130: 0.5900	E/CYS113: 0.6400	E/ILE53: 0.6400	E/THR268: 0.6400	E/VAL286: 0.6400	0.7921	0.7784	0.5656	0.6626	0.7858	0.7556	B/THR176: 0.4757	A/THR176: 0.5149	D/THR176: 0.5269	E/THR176: 0.5340	C/THR176: 0.5349
EMD-4386	6gct.ent	3.85	0.9338	0.7301	0.6572	C/VAL108: 0.6700	C/VAL236: 0.6700	B/ALA398: 0.6900	B/VAL147: 0.7000	C/ALA161: 0.7000	0.8308	0.7825	0.6085	0.6664	0.8197	0.7927	A/GLN44: 0.4782	B/GLN44: 0.4930	C/GLN44: 0.4989	B/ALA161: 0.5123	C/ALA161: 0.5166
EMD-6714	5xb1.ent	3	-	-	-	B/ASP45: 0.6000	M/ASP45: 0.6000	Q/HOH202: 0.6000	C/ASP45: 0.6100	T/HOH202: 0.6100	0.8784	0.841	0.7948	0.7992	0.9	0.8499	O/HOH204: 0.5591	M/HOH202: 0.5817	H/GLY160: 0.5893	B/HOH202: 0.5973	G/HOH201: 0.6015
EMD-6817	5y88.ent	3.46	0.9714	0.6123	0.7782	G/ASP82: -0.3900	I/GLU596: -0.3800	A/THR2044: -0.3000	G/ASP78: -0.2900	I/VAL594: -0.2900	0.6364	0.6406	0.4368	0.5394	0.5978	0.7045	H/ILE357: -0.4015	J/ASN378: -0.3892	H/GLU269: -0.3694	t/LEU84: -0.3687	t/MET113: -0.3492
EMD-6830	5yi5.ent	3	-	-	-	D/GLU135: 0.6700	E/ASP45: 0.6700	V/GLU135: 0.6700	A/GLU135: 0.6900	B/GLU135: 0.6900	0.7988	0.7959	0.6607	0.7671	0.8093	0.7636	N/THR6: 0.2950	B/THR6: 0.3424	L/GLU135: 0.3554	Q/GLU135: 0.3560	K/GLU135: 0.3567
EMD-6856	5yx9.ent *	3.8	0.7959	0.6546	0.731	B/VAL378: 0.6300	B/MET715: 0.6600	A/PHE607: 0.6700	B/ALA227: 0.6800	A/ILE724: 0.6900	0.8327	0.8306	0.5472	0.6804	0.817	0.7812	B/ASP349: 0.4993	C/ASP349: 0.4995	A/ASP349: 0.4996	D/ASP349: 0.4998	B/ASN362: 0.5295
EMD-6865	5z10.ent	3.97	0.6039	0.5008	0.587	A/ARG2040: 0.5600	A/VAL2032: 0.5600	B/ARG2035: 0.5600	B/TRP2060: 0.5800	B/PRO955: 0.5900	0.7019	0.6738	0.507	0.6477	0.6872	0.7047	A/PRO659: 0.0087	C/PRO955: 0.0201	A/PRO955: 0.0269	B/PRO659: 0.0340	C/PRO659: 0.0402
EMD-6877	5z1w.ent *	3.38	0.9547	0.7439	0.6645	D/LEU320: 0.6200	C/ILE317: 0.6300	C/LEU521: 0.6300	D/GLU429: 0.6300	A/LEU320: 0.6400	0.8423	0.8244	0.5652	0.6461	0.8015	0.7819	A/PHE351: 0.1333	D/PHE351: 0.1338	C/PHE351: 0.1356	B/PHE351: 0.1382	C/VAL353: 0.2886
EMD-6901	5z96.ent	3.28	0.9902	0.7398	0.6265	A/SER662: 0.0300	A/PRO663: 0.2200	B/ASP388: 0.4200	B/GLY533: 0.4200	A/PRO661: 0.4600	0.7884	0.7641	0.6814	0.6844	0.7919	0.7509	A/SER665: 0.2392	A/PRO663: 0.2468	B/PRO398: 0.2561	B/ASP388: 0.2590	D/ASP388: 0.2639
EMD-6917	5zdh.ent *	3.2	0.9791	0.7375	0.6449	K/ARG240: 0.4600	I/ARG240: 0.4800	H/ARG240: 0.4900	J/ARG240: 0.4900	L/ARG240: 0.5000	0.7465	0.7465	0.6951	0.7482	0.7521	0.7394	E/GLY130: 0.1805	C/ALA129: 0.2052	K/GLY130: 0.2075	O/GLY130: 0.2082	C/GLY130: 0.2132
EMD-6929	5zgb.ent	3.63	0.9009	0.6567	0.6387	5/SER20: 0.0600	5/PRO19: 0.1500	4/PRO72: 0.2500	4/PRO4: 0.2800	5/SER151: 0.3800	0.7429	0.7392	0.5936	0.7296	0.7373	0.7156	5/GLY45: -0.3195	5/PRO43: -0.2649	5/LEU24: -0.1720	5/ASP42: -0.1431	4/ALA71: -0.1354
EMD-6932	5zji.ent	3.3	0.9803	0.7884	0.6769	C/MET1: 0.4200	N/GLU128: 0.5900	L/GLU47: 0.6200	A/LEU203: 0.6300	F/VAL139: 0.6400	0.8366	0.8048	0.6228	0.6772	0.8319	0.8156	Y/GLY105: 0.2169	X/GLY159: 0.2475	N/GLU128: 0.2485	X/ASP162: 0.2599	X/TRP222: 0.2638
EMD-6995	6a90.ent	2.8	0.9779	0.7002	0.6843	A/PHE92: 0.0800	A/ASP93: 0.3200	A/ASP219: 0.3600	A/ASP91: 0.3800	A/PHE112: 0.4200	0.826	0.7824	0.5745	0.5958	0.8435	0.8019	A/PHE92: -0.0355	A/ILE1254: -0.0111	A/PHE112: 0.0055	A/LYS1256: 0.0302	A/GLU90: 0.0763
EMD-6996	6a91.ent	3.2	0.98	0.7572	0.6795	A/ASP110: 0.5100	A/PHE92: 0.5600	A/CYS154: 0.5800	A/ALA1070: 0.6000	A/GLU1419: 0.6000	0.8193	0.7917	0.5572	0.604	0.8277	0.7848	A/PHE112: -0.2274	A/MET76: 0.0469	A/ARG75: 0.0637	A/ALA833: 0.1339	A/LEU89: 0.1427
EMD-6997	6a95.ent	2.6	0.9826	0.7415	0.6898	A/ASP93: 0.0300	A/PHE92: 0.1200	A/ASP110: 0.2600	A/ASP91: 0.3800	A/PRO94: 0.3800	0.8129	0.77	0.6025	0.6169	0.8331	0.7849	A/THR101: -0.0297	A/ASP91: -0.0282	A/PHE95: -0.0136	A/PRO94: -0.0054	A/ASP93: 0.0052
EMD-7006	6aui.ent	3.3	0.9857	0.7712	0.6949	C/LEU276: 0.5700	E/LEU276: 0.6000	C/GLU431: 0.6100	B/GLU431: 0.6200	F/ILE228: 0.6200	0.8052	0.8051	0.7487	0.8078	0.7998	0.7826	C/HOH905: 0.3269	F/HOH904: 0.3331	D/HOH905: 0.3373	F/HOH906: 0.3655	B/HOH904: 0.4410
EMD-7009	6ave.ent	3.7	0.9766	0.6643	0.5562	A/LEU407: 0.3000	A/LEU375: 0.3500	B/GLU412: 0.3600	C/LEU375: 0.3600	B/GLU374: 0.3800	0.6965	0.6983	0.5482	0.6297	0.6758	0.6762	A/CYS324: 0.5076	A/CYS322: 0.5202	B/CYS336: 0.5233	C/CYS322: 0.5238	C/CYS336: 0.5245
EMD-7039	6b3j.ent	3.3	0.6991	0.4678	0.5902	R/GLU107: 0.5600	R/ASN115: 0.6300	R/PRO54: 0.6300	A/ASP11: 0.6500	R/GLY108: 0.6600	0.73	0.7273	0.4167	0.6641	0.7267	0.6974	R/GLY108: 0.0000	R/ASP74: 0.1864	R/SER117: 0.1913	R/PRO56: 0.2184	R/PRO73: 0.2341
EMD-7075	6bbj.ent	3.8	1	0.7784	0.595	B/ILE711: 0.6300	C/LEU539: 0.6300	D/LEU539: 0.6300	D/LEU701: 0.6300	B/LEU701: 0.6500	0.7968	0.8	0.8206	0.8204	0.7986	0.7874	D/VAL721: 0.5841	B/VAL721: 0.6101	A/VAL721: 0.6113	C/VAL721: 0.6143	D/GLY719: 0.6173
EMD-7097	6bgl.ent *	3.4	0.9971	0.8236	0.6822	M/ALA184: 0.7200	p/GLN172: 0.7200	d/GLY171: 0.7500	N/ALA184: 0.7600	L/ALA184: 0.7800	0.7986	0.8016	0.788	0.8632	0.8	0.8062	d/GLY171: 0.0708	g/GLY171: 0.2596	p/TYR173: 0.3037	d/TYR173: 0.3675	e/GLY171: 0.3766
EMD-7286	6btm.ent	3.4	0.7337	0.5593	0.6976	A/TYR444: 0.4900	C/ALA126: 0.5100	C/ALA167: 0.5100	F/ILE115: 0.5100	F/THR350: 0.5100	0.7711	0.7736	0.5129	0.6354	0.7625	0.7387	F/THR92: 0.4114	B/CYS967: 0.4724	A/VAL224: 0.4770	A/GLN245: 0.4893	F/THR381: 0.5118
EMD-7325	6c0v.ent *	3.4	0.9196	0.5166	0.5241	A/MET39: 0.2200	A/ILE365: 0.2700	A/VAL437: 0.2800	A/ALA358: 0.2900	A/ILE409: 0.3000	0.6677	0.7071	0.2294	0.4153	0.6496	0.5711	A/GLY1276: 0.4137	A/VAL695: 0.4554	A/LYS1093: 0.4620	A/PHE79: 0.4654	A/THR112: 0.4655
EMD-7334	6c23.ent	3.9	0.9108	0.7086	0.7537	A/ALA513: 0.5500	L/GLY231: 0.5500	C/ARG81: 0.5700	C/ALA103: 0.5800	L/LEU240: 0.5800	0.8216	0.7976	0.6296	0.7248	0.787	0.782	L/ALA399: 0.0374	C/GLY79: 0.0802	K/GLU425: 0.0817	C/ARG78: 0.1672	K/ASN423: 0.1798
EMD-7335	6c24.ent	3.5	0.8909	0.7048	0.7651	C/THR236: 0.2300	C/VAL74: 0.3700	A/ALA513: 0.5000	C/GLU238: 0.5100	L/ILE265: 0.5300	0.8255	0.804	0.6473	0.7461	0.7976	0.7799	K/GLU425: -0.0986	C/LYS234: -0.0797	C/LEU247: 0.0375	C/SER76: 0.1012	C/ARG27: 0.1365
EMD-7336	6c26.ent *	3.5	0.9321	0.7429	0.6583	1/ARG283: 0.5300	A/ILE170: 0.5600	A/ALA147: 0.5700	A/LEU366: 0.5800	A/CYS395: 0.5900	0.8032	0.7799	0.5908	0.6695	0.8056	0.7739	1/ARG283: 0.3877	A/ALA439: 0.3930	3/LYS303: 0.4088	C/SER168: 0.4280	A/THR705: 0.4287
EMD-7338	6c3o.ent	3.9	0.992	0.5005	0.4626	D/LEU359: -0.6500	C/LEU359: -0.6100	B/LEU359: -0.5900	A/LEU359: -0.5700	C/ALA358: -0.4300	0.5615	0.5692	0.394	0.3958	0.5208	0.491	B/LEU359: -0.1459	C/LEU359: -0.1335	A/LEU359: -0.1290	D/LEU359: -0.1143	A/ALA358: -0.0148
EMD-7348	6c6l.ent	3.5	0.986	0.7026	0.6526	L/ILE134: 0.4800	K/ALA28: 0.5100	L/ALA28: 0.5100	C/LEU101: 0.5300	I/ALA93: 0.5300	0.7557	0.7615	0.5262	0.6368	0.7579	0.7084	O/VAL5: 0.0893	N/LYS263: 0.2052	B/PHE166: 0.3288	A/SER266: 0.3504	N/LYS262: 0.3558
EMD-7350	6c6t.ent *	3.5	0.8631	0.7404	0.7484	J/GLN1084: 0.4100	J/ALA1083: 0.4700	K/THR84: 0.4700	J/GLY1055: 0.5300	K/GLN81: 0.5400	0.8128	0.7932	0.7113	0.7438	0.8129	0.7915	J/VAL1061: 0.0184	J/ALA1105: 0.0384	J/GLY1055: 0.1413	J/LEU1059: 0.1486	I/GLU1012: 0.1723
EMD-7351	6c6u.ent *	3.7	0.9641	0.7563	0.7327	K/THR84: 0.4300	J/ALA1069: 0.5200	J/ASP1094: 0.5400	K/ALA77: 0.5400	B/DC29: 0.5500	0.8164	0.7903	0.6997	0.7397	0.8104	0.7873	J/ALA1077: -0.1179	J/PRO1076: 0.0605	J/VAL1081: 0.1016	I/ILE975: 0.1081	J/GLY1055: 0.1242
EMD-7434	6c96.ent	3.4	0.9365	0.7384	0.7102	A/GLY522: 0.5400	B/VAL276: 0.6300	B/MET244: 0.6400	A/VAL538: 0.6500	A/VAL557: 0.6600	0.8218	0.8048	0.5004	0.5818	0.826	0.7751	B/GLU731: 0.3771	B/GLY733: 0.3771	A/GLU731: 0.3815	A/GLY733: 0.3890	A/NA1005: 0.4205
EMD-7435	6c9a.ent	3.2	0.9563	0.7463	0.6905	B/LEU387: 0.6200	A/ALA342: 0.6400	A/LEU237: 0.6400	B/LEU542: 0.6400	B/VAL538: 0.6400	0.8159	0.7842	0.5188	0.5883	0.8277	0.782	B/GLY733: 0.0949	A/GLY733: 0.1725	B/GLU423: 0.2397	B/ASN617: 0.2794	A/THR734: 0.2810
EMD-7436	6c9i.ent	3.09	0.9898	0.7913	0.7256	Q/SER102: 0.0800	A/SER102: 0.1200	T/SER102: 0.1200	D/LYS101: 0.1800	L/LYS101: 0.2000	0.8533	0.8205	0.7888	0.7948	0.8515	0.8221	T/SER102: 0.1065	D/SER102: 0.1222	A/SER102: 0.1249	Q/SER102: 0.1257	L/SER102: 0.1259
EMD-7437	6c9k.ent	3.49	0.785	0.4989	0.3038	J/LYS294: 0.3800	L/LYS294: 0.4600	T/LYS294: 0.4800	B/ALA287: 0.5100	K/LYS294: 0.5100	0.2825	0.4344	0.3345	0.5518	0.3361	0.3701	D/ALA287: -0.1994	S/ALA287: -0.1924	T/ALA287: -0.1719	L/ALA287: -0.1667	J/ALA287: -0.1585
EMD-7441	6caa.ent	3.9	0.8972	0.673	0.6213	B/VAL457: 0.6100	B/LEU434: 0.6500	A/GLY836: 0.6600	A/PHE474: 0.6600	A/PHE413: 0.6800	0.7932	0.7572	0.5379	0.6433	0.7737	0.7468	B/GLY456: 0.3439	A/GLY456: 0.3525	B/MET454: 0.3642	A/MET454: 0.3645	B/VAL457: 0.3714
EMD-7442	6caj.ent	2.8	0.8489	0.1275	0.4161	I/ALA280: 0.0000	F/ALA421: 0.0200	J/CYS281: 0.0200	F/LEU395: 0.0500	D/ILE321: 0.0700	0.1529	0.1422	0.0456	0.3303	0.215	0.2277	J/ARG286: -0.0284	I/ARG286: -0.0263	J/ASN283: -0.0248	I/ASN283: -0.0241	H/PRO271: -0.0221
EMD-7449	6cb8.pdb ***	3.8	0.6245	0.0623	0.7259	A/ALA182: 0.5800	A/SER189: 0.6300	A/GLY185: 0.6400	A/GLY188: 0.6600	A/LEU184: 0.6600	0.7699	0.7588	0.142	0.4413	0.7139	0.6633	A/CDL301: 0.0801	A/ALA182: 0.2418	A/GLY185: 0.3136	A/GLU94: 0.4369	A/LEU92: 0.4537
EMD-7457	6cm9.ent	3.73	0.9984	0.7361	0.5803	C/LYS181: -0.1100	C/GLN180: 0.3400	N/GLU64: 0.4100	N/PRO131: 0.4100	N/GLU201: 0.4200	0.7782	0.7532	0.6676	0.7252	0.7717	0.7547	N/GLY96: 0.0393	N/LEU97: 0.0637	N/SER103: 0.1327	N/LEU91: 0.1417	N/ALA15: 0.1469
EMD-7459	6cde.ent *	3.8	0.8078	0.6928	0.7693	D/THR569: 0.7400	8/ALA6: 0.7500	2/ILE453: 0.7800	2/LEU285: 0.7800	2/SER187: 0.7800	0.843	0.8324	0.6749	0.7733	0.8406	0.8195	L/ARG108: 0.1201	l/ARG108: 0.1391	4/ARG108: 0.1442	D/BMA707: 0.2006	1/BMA707: 0.2033
EMD-7460	6cdi.ent *	3.6	0.8125	0.6941	0.747	L/ALA19: 0.7500	4/ALA19: 0.7800	l/ALA19: 0.7800	C/ASP78: 0.8100	4/SER20: 0.8200	0.8407	0.836	0.6898	0.8406	0.846	0.8362	C/MAN621: -0.0964	2/MAN621: -0.0799	D/BMA705: -0.0391	2/MAN627: -0.0255	2/MAN619: -0.0210
EMD-7468	6cfw.ent	3.7	0.9754	0.8137	0.708	H/ALA238: 0.5700	H/GLY227: 0.6300	L/ASN151: 0.6300	H/ALA185: 0.6400	H/GLY258: 0.6400	0.8619	0.826	0.652	0.7049	0.8523	0.8286	I/TRP72: 0.2577	I/GLY73: 0.2872	I/ASN69: 0.3504	I/GLY57: 0.3515	I/THR66: 0.3859
EMD-7482	6cjq.ent	3.42	0.9656	0.7848	0.7359	A/ALA152: 0.7200	A/GLU204: 0.7200	A/ALA148: 0.7300	A/LEU24: 0.7400	A/THR179: 0.7400	0.8392	0.818	0.6442	0.698	0.8379	0.8047	C/GLU65: 0.3443	B/GLU65: 0.3444	D/GLU65: 0.3458	A/GLU65: 0.3477	C/PHE64: 0.3968
EMD-7483	6cjt.ent	3.46	0.9674	0.7887	0.7384	A/ALA148: 0.7200	A/ILE184: 0.7300	C/ILE184: 0.7300	D/ILE184: 0.7300	A/ALA152: 0.7400	0.8424	0.8191	0.6649	0.7164	0.8425	0.8068	A/LEU76: 0.4718	D/LEU76: 0.4722	B/LEU76: 0.4747	C/LEU76: 0.4749	A/TYR11: 0.4892
EMD-7484	6cju.ent	3.35	0.975	0.7849	0.7728	A/LEU24: 0.5900	A/LEU20: 0.6100	A/LEU109: 0.6200	B/LEU24: 0.6300	A/LEU106: 0.6400	0.8338	0.809	0.6449	0.6902	0.8334	0.8002	C/LEU62: 0.4572	B/LEU62: 0.4573	D/LEU62: 0.4677	A/LEU62: 0.4711	A/TYR11: 0.4753
EMD-7526	6cmx.ent	3.1	0.9852	0.7164	0.6295	A/LEU2578: 0.4200	A/TYR2479: 0.4200	A/LEU2607: 0.4300	A/ASN2636: 0.4600	A/ILE2637: 0.4700	0.763	0.7534	0.6736	0.7214	0.7715	0.7501	A/THR1676: 0.4357	A/PHE2495: 0.4423	A/GLU2644: 0.4866	A/MAN2703: 0.5024	A/TYR2478: 0.5384
EMD-7535	6cnj.ent	3.7	0.9391	0.6878	0.7002	E/LEU39: 0.5600	C/ALA227: 0.5700	C/LEU58: 0.5700	D/LEU256: 0.5700	E/ILE228: 0.5700	0.7638	0.7635	0.5511	0.6805	0.7576	0.7292	G/GLY134: 0.0680	K/ALA137: 0.0798	G/TRP195: 0.1305	K/SER135: 0.1311	G/ALA137: 0.1996
EMD-7536	6cnk.ent	3.9	0.8902	0.7007	0.7103	A/THR235: 0.6400	D/LEU237: 0.6700	C/VAL293: 0.6800	C/ALA182: 0.6900	C/LEU251: 0.6900	0.8058	0.8002	0.5822	0.6968	0.7994	0.7711	G/GLY134: 0.0591	G/ALA137: 0.0801	G/SER135: 0.1830	K/GLY134: 0.2154	K/ALA137: 0.2200
EMD-7537	6cnm.ent	3.4	0.9324	0.7357	0.7422	C/ALA26: 0.6900	C/GLU22: 0.6900	D/ALA26: 0.7000	D/GLU22: 0.7000	B/ARG189: 0.7100	0.8398	0.7965	0.5972	0.6371	0.8293	0.8225	H/GLN135: 0.2539	G/GLN135: 0.2585	C/ARG189: 0.2602	B/ARG189: 0.2608	E/ASP133: 0.2651
EMD-7538	6cnn.ent	3.5	0.9073	0.7052	0.7028	C/LEU207: 0.5300	B/LEU207: 0.5800	C/GLY252: 0.6200	C/LEU211: 0.6200	A/ILE251: 0.6300	0.8286	0.7839	0.6121	0.6574	0.8226	0.7938	D/SER386: 0.2724	C/SER386: 0.2820	A/SER386: 0.2940	B/SER386: 0.2996	D/LEU385: 0.3911
EMD-7542	6co7.ent	3.07	0.9702	0.4259	0.5011	A/LEU1081: 0.1800	D/LEU1066: 0.1900	C/MET981: 0.2200	D/ILE954: 0.2200	C/MET607: 0.2300	0.5125	0.5184	0.2641	0.4231	0.4972	0.4626	A/LYS51: -0.0936	B/LYS51: -0.0933	D/LYS51: -0.0849	C/LYS51: -0.0845	A/POV3013: 0.0249
EMD-7544	6coy.ent	3.36	0.9721	0.7087	0.7097	B/ALA363: 0.5400	B/LEU382: 0.5500	A/ALA214: 0.5900	A/GLY274: 0.5900	B/MET339: 0.5900	0.857	0.7985	0.6853	0.7019	0.8593	0.8368	A/ALA381: 0.5257	B/ALA381: 0.5257	B/SER383: 0.5395	A/SER383: 0.5397	B/GLN384: 0.5968
EMD-7545	6coz.ent	3.36	0.9019	0.6214	0.5143	B/HIS835: 0.7200	A/LEU834: 0.7500	A/HIS835: 0.7600	B/LEU834: 0.7600	A/ALA849: 0.7800	0.6766	0.666	0.5593	0.7844	0.6941	N/A	A/HIS835: 0.0688	B/HIS835: 0.0690	A/LYS836: 0.3462	B/LYS836: 0.3474	A/THR833: 0.3536
EMD-7546	6cp3.ent	3.8	0.9771	0.762	0.6237	6/ASN32: -0.5100	6/PRO33: -0.2900	6/GLY26: -0.1800	6/PRO30: -0.1300	6/LYS29: -0.1100	0.7552	0.7654	0.6643	0.7118	0.7605	0.7568	6/GLN35: -0.2198	6/PRO30: -0.0406	X/GLY209: 0.1094	6/LEU21: 0.1350	6/TRP31: 0.1402
EMD-7548	6cp6.ent	3.6	0.9375	0.6676	0.6693	6/GLY26: -0.6300	6/GLU25: -0.3600	6/ALA24: -0.2000	6/ASN32: -0.0700	6/PRO33: 0.0200	0.7552	0.7542	0.5865	0.7492	0.7439	0.7376	Z/ASP54: -0.1972	Z/SER56: -0.1105	U/LEU48: -0.0728	6/GLY46: -0.0646	O/SER69: -0.0446
EMD-7573	6crv.ent	3.2	0.9547	0.7542	0.7334	B/PRO143: -0.2300	C/PRO143: -0.2300	A/PRO143: -0.2000	A/MET144: 0.0000	C/MET144: 0.0700	0.8056	0.7841	0.6911	0.7391	0.8113	0.7828	B/GLY145: -0.2420	A/GLY145: -0.2244	C/GLY145: -0.1868	C/LYS142: -0.0918	B/LYS142: -0.0848
EMD-7574	6crw.ent	3.9	0.9783	0.681	0.6227	A/LEU472: -0.3000	A/ASN473: -0.1900	A/ALA471: 0.1300	A/LYS465: 0.1300	A/PRO470: 0.1400	0.7067	0.6958	0.6276	0.7637	0.711	0.7174	B/VAL420: -0.3928	A/ALA406: -0.3586	B/VAL394: -0.2752	C/TYR484: -0.2735	A/VAL404: -0.2673
EMD-7575	6crx.ent	3.9	0.9758	0.7199	0.6655	A/MET144: -0.1000	A/PRO143: -0.0600	A/THR433: 0.2300	C/MET144: 0.2800	B/MET144: 0.3000	0.7488	0.74	0.6628	0.7573	0.7514	0.7528	A/VAL420: -0.2624	A/VAL337: -0.2423	A/GLY418: -0.2164	A/VAL388: -0.2147	A/PHE387: -0.1806
EMD-7577	6crz.pdb ***	3.3	0.9993	0.7329	0.1309	B/PRO466: -0.2800	C/ILE489: -0.2700	B/THR468: -0.2500	B/PRO469: -0.1900	B/PRO470: -0.1800	0.799	0.7828	0.6517	0.7219	0.7903	0.7616	B/PHE329: -0.2714	C/CYS366: -0.2212	B/TYR410: -0.2210	A/VAL349: -0.2039	C/CYS348: -0.1664
EMD-7578	6cs0.ent	3.8	0.9855	0.6446	0.5472	A/LEU472: -0.4500	B/GLY488: -0.4200	A/ASN473: -0.3100	A/ALA471: -0.2700	A/PRO470: -0.2000	0.6596	0.6502	0.5824	0.7319	0.6634	0.6667	C/TYR484: -0.3612	B/ILE72: -0.3370	B/VAL394: -0.3153	A/ALA350: -0.2121	C/LEU421: -0.1836
EMD-7620	6cud.ent *	3.3	0.9119	0.7515	0.7314	B/GLY528: 0.7400	D/CYS360: 0.7400	B/VAL433: 0.7500	A/LEU275: 0.7700	A/MET580: 0.7700	0.8298	0.817	0.6405	0.7121	0.8258	0.8176	D/LEU806: 0.1099	A/LEU806: 0.1229	C/LEU806: 0.1260	B/LEU806: 0.1354	B/GLU805: 0.2923
EMD-7637	6cv9.ent	3.8	0.8997	0.6653	0.6541	C/ASP211: 0.4800	C/ARG272: 0.5000	B/TYR317: 0.5100	D/ARG272: 0.5400	D/ASP211: 0.5500	0.754	0.7456	0.6334	0.7719	0.748	0.7385	B/LEU191: 0.2750	D/LEU191: 0.2813	C/LEU191: 0.2948	A/LEU191: 0.3235	B/ARG214: 0.4050
EMD-7783	6d03.ent	3.68	0.9966	0.8248	0.734	E/LEU516: 0.6000	A/SER499: 0.7000	A/ILE449: 0.7100	A/LEU583: 0.7100	A/LEU426: 0.7200	0.8509	0.8407	0.7979	0.8501	0.8489	0.8315	D/VAL1: 0.2271	E/PRO514: 0.2381	E/LEU516: 0.3074	C/VAL1: 0.3944	E/TYR513: 0.3972
EMD-7784	6d04.ent	3.74	0.999	0.8146	0.7103	A/ALA587: 0.6800	A/ALA594: 0.6800	A/LEU345: 0.6900	A/ALA341: 0.7100	A/ALA591: 0.7200	0.8395	0.827	0.7854	0.8554	0.834	0.8176	C/VAL1: 0.2127	D/VAL1: 0.2139	E/PRO514: 0.3860	F/PRO514: 0.3983	F/CYS316: 0.4210
EMD-7785	6d05.ent	3.8	0.9991	0.793	0.64	A/ALA451: 0.7200	A/ALA594: 0.7200	A/LEU601: 0.7200	A/ALA552: 0.7300	A/ALA590: 0.7300	0.8151	0.8054	0.7676	0.8585	0.8106	0.8	C/PRO2: 0.3678	D/PRO2: 0.3678	F/PRO411: 0.3925	E/PRO411: 0.4006	E/ILE518: 0.4075
EMD-7786	6d1w.ent	3.54	-	-	-	B/ILE639: 0.6600	B/TYR216: 0.6600	C/ARG504: 0.6800	A/LEU273: 0.6900	A/MET295: 0.6900	0.7304	0.7245	0.6243	0.6988	0.7344	0.7201	C/ARG504: 0.2417	A/ARG504: 0.2419	B/ARG504: 0.2445	D/ARG504: 0.2534	D/TYR216: 0.2593
EMD-7795	6d4h.ent	3.5	0.9079	0.5216	0.4271	A/MET192: -0.2400	A/GLY467: -0.1300	A/SER463: 0.0300	A/ARG255: 0.0400	A/THR257: 0.0500	0.6119	0.6154	0.2108	0.3913	0.6012	0.5683	A/GLY467: -0.2089	A/GLN466: -0.1643	A/ALA468: -0.0237	A/TRP256: 0.0409	A/SER463: 0.0410
EMD-7796	6d4j.ent	3.5	0.8949	0.5312	0.4436	A/LEU265: 0.2500	A/ALA468: 0.3300	A/LEU775: 0.3700	A/ASN258: 0.3800	C/SER156: 0.3800	0.6515	0.6579	0.2267	0.4395	0.6429	0.6032	A/ARG459: -0.0755	A/LEU458: 0.0124	A/TRP460: 0.0659	A/ARG607: 0.1055	A/ARG606: 0.1291
EMD-7816	6d6t.ent	3.86	0.8985	0.7838	0.7598	C/GLY254: 0.5500	C/LEU253: 0.5500	C/THR257: 0.6400	B/VAL47: 0.6700	E/ILE124: 0.6700	0.8536	0.8403	0.7892	0.8319	0.8498	0.8367	C/LEU253: 0.0335	C/GLY254: 0.0626	C/ALA246: 0.2392	C/THR257: 0.2954	C/ILE232: 0.3133
EMD-7817	6d6u.ent	3.92	0.8751	0.7487	0.7464	D/CYS293: 0.5700	B/VAL64: 0.5800	B/CYS234: 0.5900	B/VAL47: 0.6100	E/ILE124: 0.6100	0.8388	0.8131	0.7368	0.7809	0.8263	0.8058	A/PHE323: 0.3782	E/ILE238: 0.3942	A/SER320: 0.3943	A/TRP319: 0.3995	B/ARG323: 0.4299
EMD-7826	6d7w.ent	3.8	0.7055	0.5551	0.6076	D/ILE155: 0.6300	C/ALA291: 0.6400	B/VAL284: 0.6600	A/GLY386: 0.6700	C/ILE159: 0.6700	0.7686	0.7485	0.3612	0.583	0.7495	0.734	C/GLU396: 0.3679	A/PRO290: 0.3843	B/GLY385: 0.3981	D/GLU396: 0.4009	B/GLY184: 0.4154
EMD-7835	6d9h.ent	3.6	0.7522	0.6245	0.6567	B/LEU285: 0.5000	A/LEU267: 0.5100	A/PHE224: 0.5200	A/THR322: 0.5200	A/LEU269: 0.5400	0.7752	0.7378	0.5692	0.6487	0.7666	0.7381	B/GLY131: 0.3497	G/VAL54: 0.4607	R/LYS224: 0.4607	R/TYR225: 0.4826	A/ILE56: 0.5035
EMD-7843	6dbi.ent *	3.4	0.9806	0.6678	0.5456	A/LEU416: -0.5400	A/SER417: -0.3900	A/HIS414: -0.0800	A/LEU418: -0.0200	G/DC1: 0.0500	0.6961	0.6848	0.6056	0.678	0.7114	0.6893	C/ALA457: -0.1027	A/LEU418: -0.0820	G/DT12: -0.0767	H/DA44: -0.0266	G/DT11: -0.0249
EMD-7844	6dbj.ent *	3	0.9706	0.8157	0.8279	A/GLU656: 0.3900	C/HIS1028: 0.4300	A/HIS1028: 0.5200	D/LEU187: 0.5200	C/CYS607: 0.5300	0.8652	0.8432	0.7437	0.7609	0.8786	0.8489	A/GLY655: 0.1354	C/GLY655: 0.2453	G/DG1: 0.3063	F/DG1: 0.3161	E/DC15: 0.3344
EMD-7850	6dbu.ent *	3.9	0.9533	0.7743	0.7109	D/GLY243: 0.7000	A/LEU1015: 0.7100	B/ASN336: 0.7400	D/ASN336: 0.7400	B/GLY243: 0.7700	0.8128	0.8028	0.7607	0.8023	0.823	0.8165	H/DC1: 0.2896	D/GLY335: 0.3337	F/DC1: 0.3543	B/GLY335: 0.3592	B/ASN336: 0.3902
EMD-7858	6dcq.ent	3.1	0.9898	0.7763	0.7107	D/ILE548: 0.5800	A/LYS502: 0.5900	C/VAL506: 0.6100	D/LEU519: 0.6200	F/ILE548: 0.6200	0.8223	0.8044	0.6809	0.7229	0.8348	0.7977	E/LEU146: 0.2394	F/LEU566: 0.2795	M/ALA114: 0.2998	L/ASP105: 0.3161	N/ARG108: 0.3186
EMD-7868	6dde.ent *	3.5	0.9807	0.7065	0.558	B/ALA257: 0.5400	R/PRO134: 0.5500	C/ARG27: 0.5600	R/TYR128: 0.5600	B/ASP254: 0.5800	0.7394	0.7318	0.6679	0.7183	0.7316	0.7248	R/TYR128: 0.3328	R/PHE343: 0.3353	R/PHE221: 0.3943	R/PRO134: 0.4073	R/PRO224: 0.4108
EMD-7869	6ddf.ent *	3.5	0.9195	0.6631	0.5163	R/LEU74: 0.3700	R/ILE69: 0.4200	A/SER228: 0.5000	R/LEU129: 0.5100	R/ALA68: 0.5300	0.7226	0.7226	0.6508	0.7191	0.7241	0.7187	R/ILE69: 0.2916	R/PRO224: 0.2936	R/ALA73: 0.3060	R/LEU74: 0.3325	R/LEU129: 0.3571
EMD-7952	6dkf.ent	3.7	0.9912	0.7217	0.5439	J/THR90: 0.5200	I/ALA96: 0.5300	J/LEU115: 0.5300	B/MET190: 0.5400	E/LEU51: 0.5400	0.7585	0.7432	0.6848	0.727	0.7476	0.7385	I/PRO125: 0.4710	I/GLN124: 0.4919	N/GLN124: 0.4921	C/GLN124: 0.4937	G/GLN124: 0.4962
EMD-7963	6dmb.ent	3.9	0.9169	0.6946	0.5534	A/VAL512: 0.6300	A/LEU541: 0.6800	A/MET363: 0.6800	A/MET587: 0.6900	A/VAL1094: 0.7100	0.7805	0.7697	0.5222	0.6154	0.7747	0.7509	A/TRP460: 0.3011	A/ILE1108: 0.3433	A/ARG607: 0.4549	A/SER206: 0.4561	A/SER463: 0.4937
EMD-7968	6dmy.ent	3.6	0.9066	0.6483	0.5291	A/LYS748: 0.5500	B/LEU39: 0.5500	A/ALA468: 0.5800	A/ASP318: 0.5900	A/GLY352: 0.6000	0.7096	0.7116	0.517	0.6094	0.7137	0.6878	A/NAG1803: -0.0148	A/NAG1801: 0.0422	A/LYS748: 0.1846	B/LEU39: 0.1899	A/ASN349: 0.2293
EMD-7971	6dnf.ent	3.2	0.9508	0.6971	0.6118	B/ILE128: 0.5900	C/LEU236: 0.6000	C/LYS15: 0.6100	A/LEU20: 0.6200	A/VAL39: 0.6200	0.77	0.7711	0.4664	0.5861	0.7477	0.6963	D/DGG501: 0.3413	B/DGG402: 0.3461	A/DGG404: 0.3699	C/DGG501: 0.4097	C/DGG502: 0.4168
EMD-8662	5vfo.ent	3.5	0.97	0.702	0.4773	S/ARG1: 0.6200	K/GLU126: 0.6300	K/ASP127: 0.6600	K/GLU125: 0.6800	I/CYS163: 0.7000	0.6903	0.707	0.5795	0.6618	0.7186	0.7096	k/TYR8: 0.1461	K/GLU126: 0.1903	j/ARG5: 0.2486	m/GLU203: 0.2667	H/GLY5: 0.2746
EMD-8908	6drv.ent	2.2	0.9969	0.6927	0.5973	B/THR5: -0.0900	A/THR5: -0.0700	C/THR5: -0.0500	D/THR5: 0.0200	A/ILE4: 0.1100	0.7902	0.7815	0.5357	0.5887	0.7569	0.7254	C/THR5: 0.0465	D/THR5: 0.0522	B/THR5: 0.0657	A/THR5: 0.0689	D/MET1: 0.0913
EMD-8911	6dt0.ent	3.7	0.9896	0.7643	0.5938	B/LEU158: 0.6300	D/LEU121: 0.6300	D/LEU157: 0.6300	D/ILE159: 0.6400	D/LEU158: 0.6400	0.7691	0.7678	0.5869	0.6889	0.7598	0.7501	C/TRP249: 0.5524	A/TRP249: 0.5527	D/TYR278: 0.5608	D/LYS186: 0.5648	B/TYR278: 0.5663
EMD-8912	6du8.ent	3.11	0.9654	0.5336	0.2745	B/ALA326: 0.0200	A/VAL205: 0.1500	A/GLY329: 0.1800	A/LEU498: 0.1800	D/VAL321: 0.1800	0.5893	0.6019	0.2651	0.3931	0.6052	0.5536	B/TYR381: 0.0075	D/TYR381: 0.0075	C/TYR381: 0.0076	A/TYR381: 0.0077	D/TYR456: 0.3174
EMD-8922	6dw0.ent	3.8	0.575	0.2327	0.5766	C/THR260: 0.0800	B/SER156: 0.0900	E/ASP95: 0.1400	E/LEU297: 0.1500	B/ILE154: 0.1600	0.7313	0.743	0.3296	0.4558	0.7191	0.6921	E/TYR244: -0.0065	E/ASN243: 0.1361	C/GLU249: 0.2499	E/ASP245: 0.2624	D/SER186: 0.2787
EMD-8923	6dw1.ent	3.1	0.6958	0.5467	0.0495	C/VAL13: -0.5700	C/ARG16: -0.5400	C/THR15: -0.5200	D/GLY25: -0.4500	C/THR12: -0.4400	0.8199	0.8105	0.5484	0.6799	0.8067	0.7843	D/SER186: 0.3954	C/MAN404: 0.4582	D/GLU189: 0.4810	E/BMA503: 0.4945	D/SER187: 0.5043
EMD-9588	6acc.ent	3.6	0.9758	0.6811	0.0269	B/ALA906: -0.6500	B/PRO459: -0.6300	B/PRO493: -0.6100	B/TYR442: -0.6100	B/TYR475: -0.6100	0.7284	0.7119	0.5967	0.695	0.7235	0.7008	B/GLU174: -0.0792	A/GLU174: -0.0782	C/GLU174: -0.0733	C/VAL172: -0.0558	B/VAL172: -0.0131
EMD-9589	6acd.ent	3.9	0.9795	0.7247	0.5951	C/MET144: -0.0100	C/PRO507: 0.3400	A/MET144: 0.4300	C/PRO143: 0.4800	C/THR146: 0.5100	0.7651	0.7551	0.6596	0.7892	0.7632	0.7569	C/VAL420: -0.4500	C/GLY418: -0.3214	C/VAL394: -0.3157	C/ASP393: -0.3039	C/ILE397: -0.2940
Notes:
* changed atom labels includes charge (e.g. N1+ to N or O1- to O)
** scores calculated with the inclusion of symmetry chains constructed using symmetry matrix specified in PDB file
*** deposited model is re-fitted using either Coot's jigglefit or MOLREP and then refined with REFMAC5
entries with no values for TEMPy global scores ( - ) are due to some technical errors which caused the software unable to calculate the scores

## Sheet: Table3_summary_emxray_stats
Table S3	Completeness percentage of residues build and sequenced correctly by Buccaneer along with average FSC values from REFMAC
	*highlighted rows in yellow indicates deposited model consists of nucleic acids
			Voxel size			EM reference			X-ray reference
EMDB ID	PDB ID	Resolution	Pixel Spacing X (Å)	Pixel Spacing Y (Å)	Pixel Spacing Z (Å)	C-a build (%)	Sequenced(%)	FSC_average	C-a build (%)	Sequenced(%)	FSC_average
EMD-7545	6coz	3.36	1.03	1.03	1.03	6.88	0	0.4537	5.94	0	0.4429
EMD-8662	5vfo	3.5	0.75	0.75	0.75	0.9	0.03	0.0812	10.51	0.72	0.1511
EMD-8289	5kuf	3.8	1.32	1.32	1.32	5.79	0.17	0.1402	5.46	0.6	0.158
EMD-7437	6c9k	3.49	0.66	0.66	0.66	6.09	0.26	0.3188	1.97	0.1	0.1682
EMD-8192	5k10	3.8	0.49	0.49	0.49	10.96	0.38	0.5044	9.95	0.13	0.5252
EMD-8912	6du8	3.11	1.04	1.04	1.04	9.32	0.48	0.1844	10.81	0.71	0.2359
EMD-8193	5k11	3.8	0.49	0.49	0.49	16.12	0.5	0.5627	15.87	0.13	0.5452
EMD-8482	5u1d	3.97	0.36	0.45	0.45	8.05	0.51	0.3836	16.87	1.03	0.3863
EMD-8651	5va2	3.8	0.57	0.57	0.47	9.32	0.54	0.3836	10.22	0.9	0.4046
EMD-8517	5u76	3.76	1.3	1.3	1.3	13.55	0.57	0.3431	11.85	0.46	0.3433
EMD-8414	5tji	3.8	1.35	1.35	1.35	14.06	0.57	0.5694	16.67	0.91	0.5943
EMD-8516	5uak	3.87	0.82	0.82	0.82	6.65	0.6	0.2352	6.65	1.12	0.2429
EMD-8712	5vms	3.7	1.3	1.3	1.3	21.9	0.62	0.5798	36.57	9.71	0.5945
EMD-8461	5uar	3.73	0.84	0.84	0.84	9.63	0.76	0.3365	9.71	0.25	0.2919
EMD-4219	6fay	3.8	1.03	1.03	1.03	21.34	0.92	0.7668	15.61	0.72	0.774
EMD-7796	6d4j	3.5	1	1	1	19.91	1.06	0.2731	23.1	1.24	0.2716
EMD-8215	5k7l	3.78	1.3	1.3	1.3	14.47	1.07	0.6146	16.49	0.47	0.6354
EMD-9571	5h1r	3.6	1.23	1.23	1.23	22.92	1.42	0.4365	17.9	0.75	0.3845
EMD-9589	6acd	3.9	1.32	1.32	1.32	17.07	1.44	0.4571	18.51	1.32	0.4649
EMD-6455	5an8	3.8	1.31	1.31	1.31	15.15	1.88	0.3605	23.04	8.83	0.3893
EMD-8658	5vc7	3.9	1.45	1.45	1.45	17.71	2.02	0.3829	16.21	1.1	0.3818
EMD-8454	5tr1	3.95	1.3	1.3	1.3	22.15	2.06	0.4847	25.49	3.03	0.4888
EMD-7971	6dnf	3.2	0.86	0.86	0.86	22.67	2.22	0.1899	19.67	1.67	0.1915
EMD-7968	6dmy	3.6	1.09	1.09	1.09	31.03	2.8	0.4255	40.3	11.28	0.3923
EMD-3337	5fwk	3.9	1.31	1.31	1.31	29.1	2.86	0.4866	28.73	1.8	0.4885
EMD-4071	5ll6	3.9	1.08	1.08	1.08	20.41	3.03	0.3096	19.98	1.98	0.2982
EMD-3695	5nsr	3.8	1.06	1.06	1.06	16.38	3.05	0.7168	14.15	0.64	0.719
EMD-7869	6ddf	3.5	1.04	1.04	1.04	33.3	3.14	0.5056	26.79	1.23	0.5099
EMD-7574	6crw	3.9	1.03	1.03	1.03	16.92	3.34	0.2549	15.57	0.81	0.2623
EMD-8540	5udb	3.9	1.01	1.01	1.01	17.77	3.42	0.5848	16.84	1.29	0.5854
EMD-3385	5g04	3.9	1.36	1.36	1.36	24.14	4.21	0.7504	27.93	4.94	0.7618
EMD-8409	5tj5	3.9	1.55	1.55	1.55	16.54	4.34	0.4239	19.54	3.73	0.4371
EMD-6656	5h3o	3.5	1.32	1.32	1.32	57.01	4.41	0.7716	52.89	3.97	0.7626
EMD-7578	6cs0	3.8	1.03	1.03	1.03	15.07	4.46	0.2666	13.26	0.9	0.2869
EMD-7526	6cmx	3.1	1	1	1	42.69	4.69	0.4938	38.38	7.77	0.4747
EMD-7348	6c6l	3.5	1.23	1.23	1.23	30.5	4.8	0.3843	26.63	1.34	0.3833
EMD-7335	6c24	3.5	0.84	0.84	0.84	32	4.85	0.5168	26.64	1.69	0.4966
EMD-8164	5jlh_cp	3.9	1.1	1.1	1.1	25.44	4.89	0.8402	25.15	2.34	0.8318
EMD-8435	5tqq	3.76	1.3	1.3	1.3	38.06	5.05	0.5731	35.51	14.01	0.5843
EMD-7575	6crx	3.9	1.03	1.03	1.03	20.48	5.12	0.2441	20.61	1.56	0.2541
EMD-6865	5z10	3.97	1.32	1.32	1.32	17.5	5.13	0.71	21.3	7.31	0.7176
EMD-7826	6d7w	3.8	0.84	0.84	0.84	32.75	5.34	0.4704	29.62	2.21	0.4751
EMD-7334	6c23	3.9	0.84	0.84	0.84	24.96	5.81	0.3305	22.98	3.02	0.3534
EMD-9514	5gjw	3.9	1.32	1.32	1.32	21.48	6.35	0.3866	19.42	2.54	0.3939
EMD-4165	6f0k	3.87	1.03	1.03	1.03	26.8	6.55	0.3216	27.28	1.6	0.3235
EMD-4356	6g72	3.9	1.33	1.33	1.33	29.56	6.88	0.2512	33.33	5.7	0.2621
EMD-7963	6dmb	3.9	1.09	1.09	1.09	36.87	7.37	0.3079	33.54	3.64	0.3251
EMD-7850	6dbu	3.9	1.06	1.06	1.06	29.14	7.89	0.4463	22.82	4.64	0.3801
EMD-7868	6dde	3.5	1.04	1.04	1.04	38.08	8.81	0.516	29.36	1.69	0.525
EMD-3231	5fmg	3.6	1.04	1.04	1.04	39.87	9.08	0.4836	36.65	2.68	0.4751
EMD-8165	5jlh_cp	3.9	1.1	1.1	1.1	30.25	9.22	0.5158	25.49	2.14	0.5252
EMD-7795	6d4h	3.5	1	1	1	29.15	9.34	0.3472	29.05	8.61	0.356
EMD-8911	6dt0	3.7	1.15	1.15	1.15	29.34	10.49	0.3822	25.11	0.11	0.3657
EMD-3601	5n8o	3.9	1.05	1.05	1.05	36.45	10.96	0.5164	35.2	3.77	0.5167
EMD-3532	5mmj	3.6	1.39	1.39	1.39	38.12	11.11	0.7407	33.32	5.27	0.7469
EMD-7441	6caa	3.9	1.36	1.36	1.36	38.16	12.16	0.3322	37.11	10.9	0.3442
EMD-9570	5h1q	3.3	1.23	1.23	1.23	40.48	12.92	0.4923	23.96	0.87	0.4595
EMD-6710	5x8r	3.7	1.05	1.05	1.05	32.6	13.41	0.7133	27.85	5.09	0.7234
EMD-8481	5u1c	3.9	1.31	1.31	1.31	33.1	13.95	0.4885	20.45	1.54	0.4637
EMD-9515	5gjw	3.9	1.32	1.32	1.32	29.81	14.42	0.3478	27.16	3.74	0.3459
EMD-6534	3jc6	3.7	1.01	1.01	1.01	34.54	15.2	0.818	33.63	5.99	0.809
EMD-7075	6bbj	3.8	1.09	1.09	1.09	49.59	15.42	0.8905	42.48	11.88	0.8894
EMD-7535	6cnj	3.7	1.07	1.07	1.07	36.39	17.04	0.4976	28.32	2.53	0.4858
EMD-9588	6acc	3.6	1.32	1.32	1.32	32.08	17.18	0.5113	28.83	9.89	0.5075
EMD-3460	5mbv	3.8	1.34	1.34	1.34	34.11	17.22	0.6008	31.95	10.19	0.5981
EMD-8922	6dw0	3.8	1.3	1.3	1.3	33.75	17.89	0.6272	23.24	1.04	0.6145
EMD-8191	5k0z	2.8	0.49	0.49	0.49	41.96	18.22	0.4489	39.59	5.44	0.4395
EMD-8315	5sy1	3.9	1.25	1.25	1.25	34.57	18.38	0.318	31.89	10.01	0.3253
EMD-6631	3jd0	3.47	0.64	0.64	0.64	40.69	18.51	0.5371	35.42	7.66	0.5265
EMD-4386	6gct	3.85	1.01	1.01	1.01	39.65	19.86	0.3716	49.42	22.25	0.3899
EMD-4358	6g79	3.78	1.06	1.06	1.06	45.12	20.47	0.6569	38.02	12.79	0.6572
EMD-6817	5y88	3.46	1.31	1.31	1.31	26.99	20.97	0.3513	21.65	8.63	0.2522
EMD-7449	6cb8	3.8	1.32	1.32	1.32	49.13	21.3	0.7405	39.57	11.74	0.7417
EMD-3654	5nj3	3.78	1.04	1.04	1.04	36.52	22.27	0.7597	31.1	9.3	0.7342
EMD-7338	6c3o	3.9	1.3	1.3	1.3	39.96	23.11	0.743	41.38	19.79	0.7346
EMD-8559	5uj9	3.49	0.39	0.29	0.29	40.39	23.17	0.4474	42.01	27.41	0.4539
EMD-7546	6cp3	3.8	1.23	1.23	1.23	32.9	24.12	0.2972	32.93	18.36	0.286
EMD-3748	5o5j	3.45	1.39	1.39	1.39	49.5	25.06	0.4492	41.77	11.6	0.4306
EMD-6479	3jck	3.5	1.31	1.31	1.31	37.99	25.14	0.3848	32.99	17.36	0.3641
EMD-8702	5vkq	3.55	1.22	1.22	1.22	38.58	25.82	0.8168	39.98	21.83	0.8134
EMD-6698	5x0m	3.8	1.29	1.29	1.29	41.19	27.44	0.3995	40.06	20.48	0.3757
EMD-7637	6cv9	3.8	1.41	1.41	1.41	42.56	28.48	0.849	37.42	4.35	0.844
EMD-4246	6feq	3.6	1.06	1.06	1.06	46.52	29.01	0.5446	48.04	29.08	0.547
EMD-7548	6cp6	3.6	1.23	1.23	1.23	35.82	29.39	0.4219	35.54	25.65	0.4193
EMD-7835	6d9h	3.6	1.06	1.06	1.06	59.08	29.93	0.7259	58.52	15.36	0.7108
EMD-8194	5k12	1.8	0.64	0.64	0.64	66.44	31.41	0.1821	80.44	74.26	0.2121
EMD-6929	5zgb	3.63	1.05	1.05	1.05	45.91	31.91	0.5437	44.97	29.34	0.5443
EMD-9513	5gjv	3.6	1.32	1.32	1.32	46.06	32.12	0.5239	39.89	20.85	0.4805
EMD-3583	5mz6	3.8	1.43	1.43	1.43	53.39	32.23	0.8376	50	26.56	0.8299
EMD-3299	5ftn	3.3	0.68	0.68	0.68	39.6	32.43	0.4385	48.01	33.18	0.4939
EMD-7097	6bgl	3.4	1.09	1.09	1.09	49.56	33.66	0.6798	42.27	17.91	0.6717
EMD-3652	5nik	3.3	1.36	1.36	1.36	43.34	33.78	0.9156	39	25.36	0.9047
EMD-8608	5uvn	3.96	1.31	1.31	1.31	54.41	33.97	0.8673	39.1	10.22	0.8508
EMD-7006	6aui	3.3	1.31	1.31	1.31	52.75	34.77	0.7914	47.79	23.96	0.803
EMD-7785	6d05	3.8	1.35	1.35	1.35	49.3	35.33	0.8493	45.35	27.49	0.8362
EMD-8511	5u6o	3.5	1.3	1.3	1.3	49.69	35.94	0.4232	54.41	35.74	0.3617
EMD-6634	3jd1	3.3	0.68	0.68	0.68	49.19	36.02	0.6055	45.56	24.87	0.6029
EMD-6632	3jd3	3.6	0.64	0.64	0.64	46.74	36.26	0.5843	39.75	11.19	0.5501
EMD-8119	5is0	3.43	1.22	1.22	1.22	51.33	36.29	0.6233	51.84	40.93	0.6255
EMD-7039	6b3j	3.3	1.06	1.06	1.06	55	36.32	0.609	42.96	4.78	0.5736
EMD-7577	6crz	3.3	1.03	1.03	1.03	43.96	36.35	0.6354	38.25	27.93	0.6101
EMD-8399	5tcq	3.6	1.71	1.71	1.71	65	36.37	0.669	56.79	20.24	0.6517
EMD-8512	5u6p	3.51	1.3	1.3	1.3	51.91	37.38	0.48	48.85	27.29	0.4545
EMD-3593	5n61	3.4	1.13	1.13	1.13	47.17	37.49	0.6195	45.24	33.24	0.6051
EMD-6856	5yx9	3.8	1.33	1.33	1.33	46.63	37.63	0.5147	47.81	24.37	0.5187
EMD-8584	5up6	3.74	1.3	1.3	1.3	52.19	37.82	0.4937	32.73	2.45	0.4297
EMD-8410	5tj6	3.5	1.3	1.3	1.3	55.06	37.87	0.7153	51.91	27.53	0.7102
EMD-3297	5ftl	3.3	0.68	0.68	0.68	45.34	37.92	0.5096	43.13	20.17	0.5025
EMD-7843	6dbi	3.4	1.06	1.06	1.06	42.65	39.05	0.5242	30.42	10.64	0.45
EMD-3837	5ood	3.7	1.09	1.09	1.09	55.31	39.19	0.3849	40.75	17.74	0.3718
EMD-7351	6c6u	3.7	1.07	1.07	1.07	56.37	39.47	0.5501	46.07	18.55	0.4127
EMD-7536	6cnk	3.9	1.07	1.07	1.07	48.63	39.64	0.4665	34.22	10.5	0.431
EMD-7459	6cde	3.8	1.06	1.06	1.06	52.47	39.78	0.5524	37.96	9.41	0.5212
EMD-4281	6fn1	3.58	0.84	0.84	0.84	53.29	39.95	0.5526	45.73	29.75	0.5037
EMD-6699	5x0x	3.97	1.32	1.32	1.32	46.21	41.22	0.8532	44.05	33.11	0.8488
EMD-6711	5x8t	3.3	1.05	1.05	1.05	53.19	41.68	0.6196	46.51	22.57	0.6261
EMD-6771	5xtb	3.4	1.08	1.08	1.08	51.39	41.71	0.8606	48.55	31.97	0.855
EMD-3750	5o60	3.18	1.39	1.39	1.39	57.77	41.85	0.4359	45.11	19.42	0.4214
EMD-7350	6c6t	3.5	1.3	1.3	1.3	58.34	42.61	0.5115	44.11	15.73	0.3985
EMD-7482	6cjq	3.42	1.1	1.1	1.1	56.89	43.11	0.5022	52.17	33.99	0.3886
EMD-6830	5yi5	3	1.4	1.4	1.4	58.58	43.12	0.3024	34.13	7.9	0.2703
EMD-7457	6cm9	3.73	1.07	1.07	1.07	54.88	43.48	0.7759	51.6	28.35	0.7583
EMD-7009	6ave	3.7	1.04	1.04	1.04	52.12	43.55	0.8974	44.18	22.8	0.8728
EMD-7460	6cdi	3.6	1.07	1.07	1.07	56.99	43.59	0.8681	49.26	25.47	0.8582
EMD-4230	6fbv	3.52	1.06	1.06	1.06	58.38	44.02	0.7594	50.45	31.61	0.7447
EMD-6917	5zdh	3.2	1.32	1.32	1.32	56.13	44.19	0.8416	52.38	31.12	0.8264
EMD-7483	6cjt	3.46	1.1	1.1	1.1	57.13	44.32	0.5831	59.6	43.62	0.5178
EMD-4339	6g1k	3.6	1.09	1.09	1.09	60.19	44.33	0.8488	56.06	36.73	0.8215
EMD-0128	6h25	3.8	1.35	1.35	1.35	56.14	44.73	0.8645	51.67	34.5	0.8585
EMD-3951	6et5	2.87	1.06	1.06	1.06	60.83	44.95	0.4875	55.79	26.88	0.4783
EMD-8624	5uz9	3.4	1.03	1.03	1.03	53.35	45.08	0.7318	52.04	38.51	0.7369
EMD-7325	6c0v	3.4	0.84	0.84	0.84	56.93	45.58	0.4512	49.65	29.81	0.4464
EMD-9572	5h1s	3.5	1.28	1.28	1.28	60.47	46.09	0.7411	52.78	29.7	0.7367
EMD-8515	5u70	3.76	1.3	1.3	1.3	57.65	46.12	0.7129	53.22	30.93	0.7023
EMD-4146	5m32	3.8	1.27	1.27	1.27	53.69	47.44	0.8645	53.12	41.9	0.8611
EMD-8185	5jzh	3.9	1.34	1.34	1.34	62.53	47.54	0.8364	49.65	17.2	0.8074
EMD-6932	5zji	3.3	1.06	1.06	1.06	58.06	48.1	0.3473	53.76	33.1	0.3208
EMD-4270	6fkf	3.15	1.05	1.05	1.05	53.77	48.71	0.5262	44.32	32.13	0.4234
EMD-3957	6eu2	3.4	1.05	1.05	1.05	55.71	49.02	0.8335	56.35	45.95	0.8261
EMD-6635	3jd2	3.3	0.68	0.68	0.68	60.55	49.13	0.6383	55.31	24.13	0.6195
EMD-4345	6g2j	3.3	1.05	1.05	1.05	64.75	49.35	0.3057	55.77	32.7	0.288
EMD-6551	3jcf	3.8	1.27	1.27	1.27	58.05	51	0.4881	47.68	28.65	0.4529
EMD-7434	6c96	3.4	1.07	1.07	1.07	61	51.59	0.4192	50.55	34.65	0.3481
EMD-3531	5mmi	3.2	1.39	1.39	1.39	61.87	52.08	0.703	57.2	41.18	0.6882
EMD-7537	6cnm	3.4	1.03	1.03	1.03	60.53	52.65	0.4762	61.94	50.65	0.442
EMD-3298	5ftm	3.2	0.68	0.68	0.68	59.75	53.41	0.5457	51.63	41.87	0.5137
EMD-3958	6eu3	3.3	1.05	1.05	1.05	58.4	53.6	0.8289	57.12	46.26	0.822
EMD-3295	5ftj	2.3	0.64	0.64	0.64	57.63	53.67	0.2932	47.99	39.33	0.2835
EMD-7786	6d1w	3.54	1.22	1.22	1.22	60.53	53.71	0.83	51.22	29.16	0.8108
EMD-6633	3jd4	3.4	0.64	0.64	0.64	62.98	55.47	0.5909	51.37	29.61	0.5699
EMD-7858	6dcq	3.1	1.03	1.03	1.03	65.84	55.58	0.495	56.84	30.52	0.4713
EMD-7816	6d6t	3.86	1.07	1.07	1.07	65.98	55.9	0.922	62.33	32.87	0.9026
EMD-4362	6g8z	3.66	1.07	1.07	1.07	67.61	56.18	0.5594	50.16	23.27	0.5257
EMD-8163	5jlf	3.6	1.1	1.1	1.1	62.8	57.48	0.6073	60.95	45.7	0.6082
EMD-3296	5ftk	2.4	0.64	0.64	0.64	62.1	57.68	0.3291	55.23	42.65	0.3277
EMD-3965	6ew0	3.8	1.39	1.39	1.39	63.76	57.84	0.7827	49.63	24.51	0.7393
EMD-7817	6d6u	3.92	1.07	1.07	1.07	68.6	58.54	0.9027	57.12	17.31	0.8395
EMD-7784	6d04	3.74	1.35	1.35	1.35	67.36	59.29	0.8767	59.99	38.1	0.8535
EMD-6877	5z1w	3.38	0.88	0.88	0.88	68.82	59.79	0.5286	51.86	13.69	0.3958
EMD-4264	6fhs	3.754	1.06	1.06	1.06	71.4	60.2	0.8752	64.5	50.46	0.8749
EMD-8117	5irx	2.95	1.22	1.22	1.22	69.7	60.49	0.5884	60.49	9.44	0.5327
EMD-6617	3jcu	3.2	1.35	1.35	1.35	68.79	60.7	0.7156	68.37	55.69	0.7167
EMD-7573	6crv	3.2	1.03	1.03	1.03	68.18	61.37	0.6117	59.36	45.18	0.5885
EMD-4160	6ezm	3.2	1.06	1.06	1.06	75.51	61.79	0.7957	78.6	66.19	0.8137
EMD-6676	5wq8	3.26	1.32	1.32	1.32	68.25	63.17	0.889	62.74	48.09	0.8722
EMD-8072	5i68	3.37	1.14	1.14	1.14	76.74	64.05	0.6039	57.55	46.53	0.5509
EMD-3836	5ooc	3.6	1.14	1.14	1.14	73.8	64.58	0.6146	65.61	49.87	0.5767
EMD-7442	6caj	2.8	0.84	0.84	0.84	70.84	65.11	0.7484	69.1	62.99	0.7447
EMD-7468	6cfw	3.7	1.09	1.09	1.09	74.78	65.45	0.5405	63.16	44.51	0.4856
EMD-4161	6ezn	3.3	1.06	1.06	1.06	73.4	65.93	0.8755	71.58	57.13	0.8638
EMD-6675	5wq7	3.04	1.32	1.32	1.32	67.77	66.57	0.882	68.11	65.31	0.8787
EMD-6630	3jcz	3.26	0.64	0.64	0.64	72.14	67.94	0.601	57.06	44.49	0.5633
EMD-7538	6cnn	3.5	1.03	1.03	1.03	70.5	68.08	0.5471	61.12	42.09	0.5093
EMD-7783	6d03	3.68	1.35	1.35	1.35	74.34	68.13	0.8306	66.26	40.6	0.8018
EMD-4287	6fo1	3.57	1.06	1.06	1.06	73.26	68.24	0.8732	65.81	21.77	0.8518
EMD-8162	5jlf	3.6	1.1	1.1	1.1	71.59	68.74	0.8527	50.69	31.02	0.8094
EMD-7952	6dkf	3.7	1.06	1.06	1.06	74.76	69.14	0.8699	75.54	69.01	0.8559
EMD-7620	6cud	3.3	1.07	1.07	1.07	76.78	69.39	0.7128	73.69	62.22	0.7128
EMD-8118	5irz	3.28	1.22	1.22	1.22	74.56	69.54	0.6791	64.97	56.66	0.6698
EMD-3964	6evz	3.8	1.39	1.39	1.39	74.45	69.61	0.7986	66.09	43.77	0.7687
EMD-6996	6a91	3.2	1.09	1.09	1.09	75.58	70.43	0.59	72.39	62.17	0.5671
EMD-8331	5szs	3.4	1.36	1.36	1.36	74.96	70.66	0.8589	67.09	44.29	0.8397
EMD-4259	6fhl	3.3	1.1	1.1	1.1	86.9	70.73	0.6794	87.6	77.2	0.6788
EMD-4256	6ffc	3.56	0.81	0.81	0.81	75.79	70.98	0.8658	73.95	68.01	0.8488
EMD-3839	5oof	3.4	1.14	1.14	1.14	80.32	71.21	0.608	78.33	71.59	0.6072
EMD-7286	6btm	3.4	1.1	1.1	1.1	77.32	73.72	0.5154	62.25	41.09	0.4897
EMD-7336	6c26	3.5	1.09	1.09	1.09	78.57	73.86	0.8045	73.23	54.69	0.7932
EMD-3838	5ooe	3.6	1.14	1.14	1.14	79.5	73.98	0.6225	51.6	24.14	0.5608
EMD-6901	5z96	3.28	1.23	1.23	1.23	80.26	75.5	0.892	76.74	72.35	0.8916
EMD-7435	6c9a	3.2	1.07	1.07	1.07	78.56	76.28	0.5451	72.48	61.48	0.5261
EMD-7484	6cju	3.35	1.07	1.07	1.07	80.51	76.35	0.6342	61.73	44.74	0.5978
EMD-8923	6dw1	3.1	0.65	0.65	0.65	81.79	76.45	0.3812	76.84	64.82	0.3558
EMD-6995	6a90	2.8	1.09	1.09	1.09	79.86	78.41	0.5107	76.74	70.36	0.5102
EMD-8741	5vy3	3.1	0.91	0.91	0.91	86.42	78.49	0.7351	88.24	82.08	0.745
EMD-7542	6co7	3.07	1.03	1.03	1.03	84.99	79.81	0.5657	79.76	74.22	0.5665
EMD-6997	6a95	2.6	1.09	1.09	1.09	82.76	79.97	0.5681	79.16	73.81	0.5826
EMD-8742	5vy4	3.3	0.91	0.91	0.91	87.03	80.86	0.796	84.15	70.75	0.7828
EMD-3953	6eti	3.1	0.84	0.84	0.84	87.04	81.42	0.9065	82.05	74.78	0.9067
EMD-3999	6ezj	3.1	1.07	1.07	1.07	85.99	83.36	0.7293	71.46	49.55	0.6826
EMD-8015	5gaq	3.1	1.43	1.43	1.43	89.16	86.19	0.8491	85.57	76.74	0.8441
EMD-8354	5t4d	3	1.22	1.22	1.22	90.44	86.88	0.8756	88.34	80.62	0.8574
EMD-7544	6coy	3.36	1.03	1.03	1.03	88.82	86.99	0.617	78.6	63.98	0.5786
EMD-7844	6dbj	3	1.06	1.06	1.06	88.72	87.94	0.6041	73.01	57.85	0.5777
EMD-8743	5vy5	2.6	0.91	0.91	0.91	93.51	88.48	0.6714	91.4	87.17	0.6764
EMD-3488	pdb5ni1	3.2	1.05	1.05	1.05	93.21	89.02	0.8162	89.55	85.37	0.819
EMD-7436	6c9i	3.09	0.66	0.66	0.66	95.66	95.59	0.8957	94.46	94.33	0.8944
EMD-8908	6drv	2.2	0.64	0.64	0.64	96.88	95.73	0.5684	96.09	95.83	0.5774
EMD-6714	5xb1	3	1.4	1.4	1.4	97.9	97.9	0.8825	97.28	97.1	0.882
